# Supplementary material for: Diisoprop­yl{2-[2-(2-oxopyrrolidin-1-yl)acetamido]eth­yl}ammonium hydrogen sulfate
Source: Acta Crystallogr Sect E Struct Rep Online. 2008 May 30;64(Pt 6):o1160. doi: 10.1107/S1600536808015341 (PMC2961379; doi:10.1107/S1600536808015341)
Supplement: Supplementary file 1 [file e-64-o1160-sup1.cif]

##############################################################################
###                                                                        ###
###        Electronic paper (Acta Crystallographica Section E)             ###
###                                                                        ###
##############################################################################
#                                                                            #
# This CIF contains the data in a paper accepted for publication in Acta     #
# Crystallographica Section E. It conforms to the requirements of Notes      #
# for Authors for Section E, and has been peer reviewed under the auspices   #
# of the IUCr Commission on Journals.                                        #
#                                                                            #
# Full details of the Crystallographic Information File format               #
# are given in the paper "The Crystallographic Information File (CIF):       #
# a New Standard Archive File for Crystallography" by S. R. Hall, F. H.      #
# Allen and I. D. Brown [Acta Cryst. (1991), A47, 655-685].                  #
#                                                                            #
# The current version of the core CIF dictionary is obtainable from          #
# ftp://ftp.iucr.org/pub/cif_core.dic. The current version number is 2.4.    #
#                                                                            #
# Software is freely available for graphical display of the structure(s) in  #
# this CIF.  For information consult the CIF home page http://www.iucr.org/  #
# cif/home.html                                                              #
#                                                                            #
# This file may be used for bona fide research purposes within the           #
# scientific community so long as proper attribution is given to the journal # 
# article from which it was obtained.                                        #
#                                                                            #
##############################################################################
                                             
data_global
_audit_creation_method     'from SHELXL97 CIF and CCDC enCIFer-template'
_journal_date_recd_electronic     2008-05-12
_journal_date_accepted     2008-05-21
_journal_name_full     'Acta Crystallographica, Section E'
_journal_year     2008
_journal_volume     64
_journal_issue      6
_journal_page_first     o1160
_journal_page_last     o1160
_journal_paper_category     QO
_journal_coeditor_code     PV2084
_publ_contact_author_name     'Prof. Massimo Di Vaira'
_publ_contact_author_address
;
Dipartimento di Chimica
Universit\'a di Firenze
Via della Lastruccia 3
I-50019 Sesto Fiorentino
Firenze
Italy
;
_publ_contact_author_email     massimo.divaira@unifi.it
_publ_contact_author_phone     '+039 (0)55 4573278'
_publ_section_title
;
Diisopropyl{2-[2-(2-oxopyrrolidin-1-yl)acetamido]ethyl}ammonium hydrogen
sulfate
;
loop_
    _publ_author_name
    _publ_author_footnote
    _publ_author_address
    'Bambagiotti-Alberti, Massimo' .
;
Dipartimento di Scienze Farmaceutiche
Universit\'a di Firenze
Via U. Schiff 6
I-50019 Sesto Fiorentino
Firenze
Italy
;
    'Bartolucci, Gianluca' .
;
Dipartimento di Scienze Farmaceutiche
Universit\'a di Firenze
Via U. Schiff 6
I-50019 Sesto Fiorentino
Firenze
Italy
;
    'Bruni, Bruno' .
;
Dipartimento di Scienze Farmaceutiche
Universit\'a di Firenze
Via U. Schiff 6
I-50019 Sesto Fiorentino
Firenze
Italy
;
    'Coran, Silvia' .
;
Dipartimento di Scienze Farmaceutiche
Universit\'a di Firenze
Via U. Schiff 6
I-50019 Sesto Fiorentino
Firenze
Italy
;
    'Di Vaira, Massimo' .
;
Dipartimento di Chimica
Universit\'a di Firenze
Via della Lastruccia 3
I-50019 Sesto Fiorentino
Firenze
Italy
;
data_I
_chemical_name_systematic
;
Diisopropyl{2-[2-(2-oxopyrrolidin-1-yl)acetamido]ethyl}ammonium hydrogen
sulfate
;
_chemical_name_common     ?
_chemical_formula_moiety     'C14 H28 N3 O2 +, H O4 S -'
_chemical_formula_sum     'C14 H29 N3 O6 S'
_chemical_formula_iupac     'C14 H28 N3 O2 +, H S O4 -'
_chemical_formula_weight     367.46
_chemical_melting_point     ?
_symmetry_cell_setting     triclinic
_symmetry_space_group_name_H-M     'P -1'
_symmetry_space_group_name_Hall     '-P 1'
loop_
    _symmetry_equiv_pos_as_xyz
    'x, y, z'
    '-x, -y, -z'
_cell_length_a     6.7834(3)
_cell_length_b     11.1755(4)
_cell_length_c     12.9012(6)
_cell_angle_alpha     72.165(4)
_cell_angle_beta     89.394(4)
_cell_angle_gamma     89.509(3)
_cell_volume     930.95(7)
_cell_formula_units_Z     2
_cell_measurement_reflns_used     6722
_cell_measurement_theta_min     4.58
_cell_measurement_theta_max     72.37
_cell_measurement_temperature     170(2)
_exptl_crystal_description     'prism'
_exptl_crystal_colour     'pale yellow'
_exptl_crystal_size_max     0.50
_exptl_crystal_size_mid     0.25
_exptl_crystal_size_min     0.10
_exptl_crystal_density_diffrn     1.311
_exptl_crystal_density_meas     ?
_exptl_crystal_density_method     'not measured'
_exptl_crystal_F_000     396
_exptl_absorpt_coefficient_mu     1.846
_exptl_absorpt_correction_type     multi-scan
_exptl_absorpt_process_details
                       '(ABSPACK in  CrysAlisPro RED; Oxford Diffraction, 2006)'
_exptl_absorpt_correction_T_min     0.762
_exptl_absorpt_correction_T_max     1.000
_exptl_special_details
;
;
_diffrn_ambient_temperature     170(2)
_diffrn_radiation_type     CuK\a
_diffrn_radiation_wavelength     1.54180
_diffrn_radiation_source     'fine-focus sealed tube'
_diffrn_radiation_monochromator     'Oxford Diffraction Enhance ULTRA assembly'
_diffrn_measurement_device_type
                       'Oxford Diffraction Xcalibur PX Ultra CCD diffractometer'
_diffrn_measurement_method     \w
_diffrn_detector_area_resol_mean     8.1241
_diffrn_reflns_number     7656
_diffrn_reflns_av_R_equivalents     0.0181
_diffrn_reflns_av_sigmaI/netI     0.0139
_diffrn_reflns_theta_min     4.59
_diffrn_reflns_theta_max     72.71
_diffrn_reflns_theta_full     72.71
_diffrn_measured_fraction_theta_max     0.904
_diffrn_measured_fraction_theta_full     0.904
_diffrn_reflns_limit_h_min     -8
_diffrn_reflns_limit_h_max     8
_diffrn_reflns_limit_k_min     -13
_diffrn_reflns_limit_k_max     13
_diffrn_reflns_limit_l_min     -15
_diffrn_reflns_limit_l_max     15
_diffrn_standards_number     0
_diffrn_standards_interval_count     ?
_diffrn_standards_interval_time     ?
_diffrn_standards_decay_%     ?
_refine_special_details
;
Refinement of <i>F</i>^2^ against ALL reflections. The weighted <i>R</i>-factor
<i>wR</i> and goodness of fit <i>S</i> are based on <i>F</i>^2^, conventional
<i>R</i>-factors <i>R</i> are based on <i>F</i>, with <i>F</i> set to zero for
negative <i>F</i>^2^. The threshold expression of <i>F</i>^2^ >
\s(<i>F</i>^2^) is used only for calculating <i>R</i>-factors(gt) <i>etc</i>.
and is not relevant to the choice of reflections for refinement.
<i>R</i>-factors based on <i>F</i>^2^ are statistically about twice as large
as those based on <i>F</i>, and <i>R</i>- factors based on ALL data will be
even larger.
;
_reflns_number_total     3356
_reflns_number_gt     3253
_reflns_threshold_expression     I>2\s(I)
_refine_ls_structure_factor_coef     Fsqd
_refine_ls_matrix_type     full
_refine_ls_R_factor_all     0.0472
_refine_ls_R_factor_gt     0.0462
_refine_ls_wR_factor_gt     0.1310
_refine_ls_wR_factor_ref     0.1322
_refine_ls_goodness_of_fit_ref     1.058
_refine_ls_restrained_S_all     1.058
_refine_ls_number_reflns     3356
_refine_ls_number_parameters     230
_refine_ls_number_restraints     0
_refine_ls_hydrogen_treatment     mixed
_refine_ls_weighting_scheme     calc
_refine_ls_weighting_details
         'calc w=1/[\s^2^(Fo^2^)+(0.0779P)^2^+0.7081P] where P=(Fo^2^+2Fc^2^)/3'
_atom_sites_solution_hydrogens     geom
_atom_sites_solution_primary     direct
_atom_sites_solution_secondary     difmap
_refine_ls_shift/su_max     0.000
_refine_ls_shift/su_mean     0.000
_refine_diff_density_max     0.448
_refine_diff_density_min     -0.567
_refine_ls_extinction_method     none
_refine_ls_extinction_coef     ?
loop_
    _atom_type_symbol
    _atom_type_description
    _atom_type_scat_dispersion_real
    _atom_type_scat_dispersion_imag
    _atom_type_scat_source
    'C' 'C' 0.0181 0.0091
                         'International Tables Vol C Tables 4.2.6.8 and 6.1.1.4'
    'H' 'H' 0.0000 0.0000
                         'International Tables Vol C Tables 4.2.6.8 and 6.1.1.4'
    'N' 'N' 0.0311 0.0180
                         'International Tables Vol C Tables 4.2.6.8 and 6.1.1.4'
    'O' 'O' 0.0492 0.0322
                         'International Tables Vol C Tables 4.2.6.8 and 6.1.1.4'
    'S' 'S' 0.3331 0.5567
                         'International Tables Vol C Tables 4.2.6.8 and 6.1.1.4'
_computing_data_collection     'CrysAlisPro CCD (Oxford Diffraction, 2006)'
_computing_cell_refinement     'CrysAlisPro CCD (Oxford Diffraction, 2006)'
_computing_data_reduction     'CrysAlisPro RED (Oxford Diffraction, 2006)'
_computing_structure_solution     'SIR97 (Altomare <i>et al.</i>,  1999)'
_computing_structure_refinement     'SHELXL97 (Sheldrick, 2008)'
_computing_molecular_graphics
                              'ORTEP-3 (Farrugia, 1997) and PLATON (Spek, 2003)'
_computing_publication_material     'SHELXL97 (Sheldrick, 2008)'
loop_
    _atom_site_type_symbol
    _atom_site_label
    _atom_site_fract_x
    _atom_site_fract_y
    _atom_site_fract_z
    _atom_site_U_iso_or_equiv
    _atom_site_adp_type
    _atom_site_calc_flag
    _atom_site_refinement_flags
    _atom_site_occupancy
    _atom_site_disorder_assembly
    _atom_site_disorder_group
    S S 0.38398(7) 0.68601(4) 0.65914(4) 0.02428(17) Uani d . 1 . .
    O O3 0.5651(2) 0.65687(14) 0.72078(13) 0.0327(4) Uani d . 1 . .
    O O4 0.4059(2) 0.78663(14) 0.55696(12) 0.0308(3) Uani d . 1 . .
    O O5 0.2944(2) 0.57503(15) 0.64603(14) 0.0386(4) Uani d . 1 . .
    O O6 0.2374(3) 0.74531(16) 0.72349(14) 0.0384(4) Uani d . 1 . .
    H H6 0.234(5) 0.703(3) 0.795(3) 0.058 Uiso d . 1 . .
    N N1 1.0351(2) 0.37637(16) 0.93852(14) 0.0254(4) Uani d . 1 . .
    C C1 0.9684(3) 0.33125(18) 1.04001(16) 0.0243(4) Uani d . 1 . .
    O O1 0.7977(2) 0.34687(14) 1.06959(12) 0.0289(3) Uani d . 1 . .
    C C2 1.1312(3) 0.2564(2) 1.11073(17) 0.0287(4) Uani d . 1 . .
    H H21 1.1096 0.1649 1.1271 0.034 Uiso calc R 1 . .
    H H22 1.1402 0.2768 1.1800 0.034 Uiso calc R 1 . .
    C C3 1.3171(3) 0.2979(2) 1.04077(18) 0.0328(5) Uani d . 1 . .
    H H31 1.3827 0.3679 1.0584 0.039 Uiso calc R 1 . .
    H H32 1.4116 0.2272 1.0515 0.039 Uiso calc R 1 . .
    C C4 1.2393(3) 0.3403(2) 0.92434(18) 0.0310(5) Uani d . 1 . .
    H H41 1.3151 0.4126 0.8779 0.037 Uiso calc R 1 . .
    H H42 1.2451 0.2710 0.8916 0.037 Uiso calc R 1 . .
    C C5 0.9126(3) 0.44164(18) 0.84733(17) 0.0267(4) Uani d . 1 . .
    H H51 0.9903 0.5092 0.7960 0.032 Uiso calc R 1 . .
    H H52 0.8002 0.4815 0.8740 0.032 Uiso calc R 1 . .
    C C6 0.8339(3) 0.35436(18) 0.78717(16) 0.0254(4) Uani d . 1 . .
    O O2 0.8971(2) 0.24667(13) 0.80310(13) 0.0322(4) Uani d . 1 . .
    N N2 0.6967(3) 0.40757(16) 0.71317(14) 0.0268(4) Uani d . 1 . .
    H H2 0.649(4) 0.479(3) 0.711(2) 0.032 Uiso d . 1 . .
    C C7 0.6169(3) 0.34383(19) 0.64051(17) 0.0268(4) Uani d . 1 . .
    H H71 0.7204 0.2906 0.6220 0.032 Uiso calc R 1 . .
    H H72 0.5733 0.4067 0.5722 0.032 Uiso calc R 1 . .
    C C8 0.4429(3) 0.26239(18) 0.69493(16) 0.0254(4) Uani d . 1 . .
    H H81 0.4831 0.2079 0.7678 0.031 Uiso calc R 1 . .
    H H82 0.3340 0.3173 0.7052 0.031 Uiso calc R 1 . .
    N N3 0.3696(2) 0.18130(15) 0.62949(14) 0.0236(4) Uani d . 1 . .
    H H3 0.449(4) 0.197(2) 0.564(2) 0.028 Uiso d . 1 . .
    C C9 0.3977(3) 0.04104(18) 0.69036(18) 0.0289(4) Uani d . 1 . .
    H H9 0.3453 -0.0071 0.6429 0.035 Uiso calc R 1 . .
    C C10 0.2806(4) 0.0020(2) 0.7957(2) 0.0398(5) Uani d . 1 . .
    H H101 0.1418 0.0254 0.7806 0.060 Uiso calc R 1 . .
    H H102 0.3327 0.0445 0.8456 0.060 Uiso calc R 1 . .
    H H103 0.2914 -0.0892 0.8291 0.060 Uiso calc R 1 . .
    C C11 0.6165(3) 0.0111(2) 0.70570(19) 0.0342(5) Uani d . 1 . .
    H H111 0.6351 -0.0801 0.7359 0.051 Uiso calc R 1 . .
    H H112 0.6708 0.0525 0.7559 0.051 Uiso calc R 1 . .
    H H113 0.6847 0.0415 0.6352 0.051 Uiso calc R 1 . .
    C C12 0.1589(3) 0.21577(18) 0.58962(17) 0.0264(4) Uani d . 1 . .
    H H12 0.0700 0.2061 0.6540 0.032 Uiso calc R 1 . .
    C C13 0.0884(3) 0.1305(2) 0.5264(2) 0.0341(5) Uani d . 1 . .
    H H131 -0.0412 0.1593 0.4953 0.051 Uiso calc R 1 . .
    H H132 0.0780 0.0443 0.5754 0.051 Uiso calc R 1 . .
    H H133 0.1825 0.1328 0.4677 0.051 Uiso calc R 1 . .
    C C14 0.1534(3) 0.35207(19) 0.51788(18) 0.0297(4) Uani d . 1 . .
    H H141 0.0187 0.3748 0.4923 0.045 Uiso calc R 1 . .
    H H142 0.2418 0.3626 0.4552 0.045 Uiso calc R 1 . .
    H H143 0.1963 0.4067 0.5599 0.045 Uiso calc R 1 . .
loop_
    _atom_site_aniso_label
    _atom_site_aniso_U_11
    _atom_site_aniso_U_22
    _atom_site_aniso_U_33
    _atom_site_aniso_U_12
    _atom_site_aniso_U_13
    _atom_site_aniso_U_23
    S 0.0230(3) 0.0252(3) 0.0239(3) 0.00295(18) -0.0020(2) -0.00645(19)
    O3 0.0279(8) 0.0345(8) 0.0357(8) 0.0053(6) -0.0098(7) -0.0106(6)
    O4 0.0319(7) 0.0303(7) 0.0256(8) 0.0063(6) 0.0024(6) -0.0022(6)
    O5 0.0385(9) 0.0306(8) 0.0474(10) -0.0018(6) -0.0117(7) -0.0125(7)
    O6 0.0424(9) 0.0405(9) 0.0283(8) 0.0153(7) 0.0044(7) -0.0053(7)
    N1 0.0230(8) 0.0282(8) 0.0241(9) 0.0020(6) -0.0028(7) -0.0067(7)
    C1 0.0241(9) 0.0234(9) 0.0252(10) -0.0011(7) -0.0019(8) -0.0072(7)
    O1 0.0231(7) 0.0332(8) 0.0289(8) 0.0015(6) 0.0000(6) -0.0076(6)
    C2 0.0264(10) 0.0312(10) 0.0266(10) 0.0037(8) -0.0050(8) -0.0062(8)
    C3 0.0243(10) 0.0404(12) 0.0331(12) 0.0042(8) -0.0041(9) -0.0104(9)
    C4 0.0248(10) 0.0379(11) 0.0294(11) 0.0019(8) 0.0013(9) -0.0091(9)
    C5 0.0295(10) 0.0252(9) 0.0244(10) 0.0024(8) -0.0043(8) -0.0063(8)
    C6 0.0258(9) 0.0259(9) 0.0232(10) 0.0002(7) 0.0007(8) -0.0057(8)
    O2 0.0353(8) 0.0266(7) 0.0358(8) 0.0074(6) -0.0075(7) -0.0111(6)
    N2 0.0289(9) 0.0230(8) 0.0284(9) 0.0009(7) -0.0062(7) -0.0073(7)
    C7 0.0274(10) 0.0274(10) 0.0254(10) -0.0018(8) -0.0034(8) -0.0076(8)
    C8 0.0256(9) 0.0260(9) 0.0246(10) 0.0001(7) -0.0019(8) -0.0076(8)
    N3 0.0220(8) 0.0221(8) 0.0256(9) 0.0010(6) -0.0015(7) -0.0057(6)
    C9 0.0315(11) 0.0209(9) 0.0314(11) 0.0025(8) -0.0032(9) -0.0038(8)
    C10 0.0436(13) 0.0301(11) 0.0390(13) 0.0002(9) 0.0036(11) -0.0007(9)
    C11 0.0336(11) 0.0307(11) 0.0355(12) 0.0085(9) -0.0063(9) -0.0062(9)
    C12 0.0213(9) 0.0265(10) 0.0304(11) 0.0009(7) -0.0007(8) -0.0074(8)
    C13 0.0282(10) 0.0330(11) 0.0430(13) 0.0013(8) -0.0073(9) -0.0145(10)
    C14 0.0262(10) 0.0269(10) 0.0335(11) 0.0043(8) -0.0033(9) -0.0056(8)
_geom_special_details
;
All e.s.d.'s (except the e.s.d. in the dihedral angle between two l.s. planes)
are estimated using the full covariance matrix. The cell e.s.d.'s are taken
into account individually in the estimation of e.s.d.'s in distances, angles
and torsion angles; correlations between e.s.d.'s in cell parameters are only
used when they are defined by crystal symmetry. An approximate (isotropic)
treatment of cell e.s.d.'s is used for estimating e.s.d.'s involving l.s.
planes.
;
loop_
    _geom_bond_atom_site_label_1
    _geom_bond_atom_site_label_2
    _geom_bond_site_symmetry_2
    _geom_bond_distance
    _geom_bond_publ_flag
    S O5 . 1.4422(16) ?
    S O3 . 1.4504(14) ?
    S O4 . 1.4543(15) ?
    S O6 . 1.5574(16) ?
    O6 H6 . 0.90(4) ?
    N1 C1 . 1.327(3) ?
    N1 C5 . 1.446(2) ?
    N1 C4 . 1.465(3) ?
    C1 O1 . 1.243(2) ?
    C1 C2 . 1.514(3) ?
    C2 C3 . 1.533(3) ?
    C2 H21 . 0.9900 ?
    C2 H22 . 0.9900 ?
    C3 C4 . 1.528(3) ?
    C3 H31 . 0.9900 ?
    C3 H32 . 0.9900 ?
    C4 H41 . 0.9900 ?
    C4 H42 . 0.9900 ?
    C5 C6 . 1.523(3) ?
    C5 H51 . 0.9900 ?
    C5 H52 . 0.9900 ?
    C6 O2 . 1.231(2) ?
    C6 N2 . 1.339(3) ?
    N2 C7 . 1.451(2) ?
    N2 H2 . 0.86(3) ?
    C7 C8 . 1.525(3) ?
    C7 H71 . 0.9900 ?
    C7 H72 . 0.9900 ?
    C8 N3 . 1.505(2) ?
    C8 H81 . 0.9900 ?
    C8 H82 . 0.9900 ?
    N3 C12 . 1.530(2) ?
    N3 C9 . 1.534(2) ?
    N3 H3 . 0.97(3) ?
    C9 C10 . 1.512(3) ?
    C9 C11 . 1.521(3) ?
    C9 H9 . 1.0000 ?
    C10 H101 . 0.9800 ?
    C10 H102 . 0.9800 ?
    C10 H103 . 0.9800 ?
    C11 H111 . 0.9800 ?
    C11 H112 . 0.9800 ?
    C11 H113 . 0.9800 ?
    C12 C13 . 1.514(3) ?
    C12 C14 . 1.521(3) ?
    C12 H12 . 1.0000 ?
    C13 H131 . 0.9800 ?
    C13 H132 . 0.9800 ?
    C13 H133 . 0.9800 ?
    C14 H141 . 0.9800 ?
    C14 H142 . 0.9800 ?
    C14 H143 . 0.9800 ?
loop_
    _geom_angle_atom_site_label_1
    _geom_angle_atom_site_label_2
    _geom_angle_atom_site_label_3
    _geom_angle_site_symmetry_1
    _geom_angle_site_symmetry_3
    _geom_angle
    _geom_angle_publ_flag
    O5 S O3 . . 111.94(9) ?
    O5 S O4 . . 112.97(10) ?
    O3 S O4 . . 113.20(9) ?
    O5 S O6 . . 108.27(10) ?
    O3 S O6 . . 107.71(9) ?
    O4 S O6 . . 102.03(9) ?
    S O6 H6 . . 113(2) ?
    C1 N1 C5 . . 123.65(17) ?
    C1 N1 C4 . . 113.69(16) ?
    C5 N1 C4 . . 122.23(17) ?
    O1 C1 N1 . . 124.46(18) ?
    O1 C1 C2 . . 126.64(18) ?
    N1 C1 C2 . . 108.87(17) ?
    C1 C2 C3 . . 103.44(17) ?
    C1 C2 H21 . . 111.1 ?
    C3 C2 H21 . . 111.1 ?
    C1 C2 H22 . . 111.1 ?
    C3 C2 H22 . . 111.1 ?
    H21 C2 H22 . . 109.0 ?
    C4 C3 C2 . . 103.68(16) ?
    C4 C3 H31 . . 111.0 ?
    C2 C3 H31 . . 111.0 ?
    C4 C3 H32 . . 111.0 ?
    C2 C3 H32 . . 111.0 ?
    H31 C3 H32 . . 109.0 ?
    N1 C4 C3 . . 102.97(17) ?
    N1 C4 H41 . . 111.2 ?
    C3 C4 H41 . . 111.2 ?
    N1 C4 H42 . . 111.2 ?
    C3 C4 H42 . . 111.2 ?
    H41 C4 H42 . . 109.1 ?
    N1 C5 C6 . . 112.43(16) ?
    N1 C5 H51 . . 109.1 ?
    C6 C5 H51 . . 109.1 ?
    N1 C5 H52 . . 109.1 ?
    C6 C5 H52 . . 109.1 ?
    H51 C5 H52 . . 107.9 ?
    O2 C6 N2 . . 123.75(18) ?
    O2 C6 C5 . . 122.51(18) ?
    N2 C6 C5 . . 113.70(17) ?
    C6 N2 C7 . . 122.02(17) ?
    C6 N2 H2 . . 119.3(17) ?
    C7 N2 H2 . . 118.6(17) ?
    N2 C7 C8 . . 109.99(17) ?
    N2 C7 H71 . . 109.7 ?
    C8 C7 H71 . . 109.7 ?
    N2 C7 H72 . . 109.7 ?
    C8 C7 H72 . . 109.7 ?
    H71 C7 H72 . . 108.2 ?
    N3 C8 C7 . . 112.54(16) ?
    N3 C8 H81 . . 109.1 ?
    C7 C8 H81 . . 109.1 ?
    N3 C8 H82 . . 109.1 ?
    C7 C8 H82 . . 109.1 ?
    H81 C8 H82 . . 107.8 ?
    C8 N3 C12 . . 112.04(15) ?
    C8 N3 C9 . . 111.57(15) ?
    C12 N3 C9 . . 113.44(15) ?
    C8 N3 H3 . . 108.8(14) ?
    C12 N3 H3 . . 104.9(14) ?
    C9 N3 H3 . . 105.5(15) ?
    C10 C9 C11 . . 113.40(19) ?
    C10 C9 N3 . . 111.46(18) ?
    C11 C9 N3 . . 109.53(16) ?
    C10 C9 H9 . . 107.4 ?
    C11 C9 H9 . . 107.4 ?
    N3 C9 H9 . . 107.4 ?
    C9 C10 H101 . . 109.5 ?
    C9 C10 H102 . . 109.5 ?
    H101 C10 H102 . . 109.5 ?
    C9 C10 H103 . . 109.5 ?
    H101 C10 H103 . . 109.5 ?
    H102 C10 H103 . . 109.5 ?
    C9 C11 H111 . . 109.5 ?
    C9 C11 H112 . . 109.5 ?
    H111 C11 H112 . . 109.5 ?
    C9 C11 H113 . . 109.5 ?
    H111 C11 H113 . . 109.5 ?
    H112 C11 H113 . . 109.5 ?
    C13 C12 C14 . . 110.05(18) ?
    C13 C12 N3 . . 110.61(16) ?
    C14 C12 N3 . . 109.11(16) ?
    C13 C12 H12 . . 109.0 ?
    C14 C12 H12 . . 109.0 ?
    N3 C12 H12 . . 109.0 ?
    C12 C13 H131 . . 109.5 ?
    C12 C13 H132 . . 109.5 ?
    H131 C13 H132 . . 109.5 ?
    C12 C13 H133 . . 109.5 ?
    H131 C13 H133 . . 109.5 ?
    H132 C13 H133 . . 109.5 ?
    C12 C14 H141 . . 109.5 ?
    C12 C14 H142 . . 109.5 ?
    H141 C14 H142 . . 109.5 ?
    C12 C14 H143 . . 109.5 ?
    H141 C14 H143 . . 109.5 ?
    H142 C14 H143 . . 109.5 ?
loop_
    _geom_torsion_atom_site_label_1
    _geom_torsion_atom_site_label_2
    _geom_torsion_atom_site_label_3
    _geom_torsion_atom_site_label_4
    _geom_torsion_site_symmetry_1
    _geom_torsion_site_symmetry_2
    _geom_torsion_site_symmetry_3
    _geom_torsion_site_symmetry_4
    _geom_torsion
    _geom_torsion_publ_flag
    C5 N1 C1 O1 . . . . -5.0(3) ?
    C4 N1 C1 O1 . . . . -177.65(18) ?
    C5 N1 C1 C2 . . . . 173.48(17) ?
    C4 N1 C1 C2 . . . . 0.8(2) ?
    O1 C1 C2 C3 . . . . -165.6(2) ?
    N1 C1 C2 C3 . . . . 16.0(2) ?
    C1 C2 C3 C4 . . . . -25.4(2) ?
    C1 N1 C4 C3 . . . . -17.3(2) ?
    C5 N1 C4 C3 . . . . 169.93(18) ?
    C2 C3 C4 N1 . . . . 25.7(2) ?
    C1 N1 C5 C6 . . . . -94.6(2) ?
    C4 N1 C5 C6 . . . . 77.4(2) ?
    N1 C5 C6 O2 . . . . -12.1(3) ?
    N1 C5 C6 N2 . . . . 170.35(18) ?
    O2 C6 N2 C7 . . . . -3.3(3) ?
    C5 C6 N2 C7 . . . . 174.22(18) ?
    C6 N2 C7 C8 . . . . 87.1(2) ?
    N2 C7 C8 N3 . . . . -172.82(15) ?
    C7 C8 N3 C12 . . . . -115.80(18) ?
    C7 C8 N3 C9 . . . . 115.77(18) ?
    C8 N3 C9 C10 . . . . 62.2(2) ?
    C12 N3 C9 C10 . . . . -65.5(2) ?
    C8 N3 C9 C11 . . . . -64.1(2) ?
    C12 N3 C9 C11 . . . . 168.21(18) ?
    C8 N3 C12 C13 . . . . -178.70(17) ?
    C9 N3 C12 C13 . . . . -51.3(2) ?
    C8 N3 C12 C14 . . . . 60.1(2) ?
    C9 N3 C12 C14 . . . . -172.46(17) ?
loop_
    _geom_hbond_atom_site_label_D
    _geom_hbond_atom_site_label_H
    _geom_hbond_atom_site_label_A
    _geom_hbond_site_symmetry_A
    _geom_hbond_distance_DH
    _geom_hbond_distance_HA
    _geom_hbond_distance_DA
    _geom_hbond_angle_DHA
    N2 H2 O3 . 0.86(3) 2.10(3) 2.948(2) 172(2)
    N3 H3 O4 2_666 0.97(3) 1.79(3) 2.764(2) 175(2)
    O6 H6 O1 2_667 0.90(4) 1.68(4) 2.559(2) 167(3)
    C12 H12 O2 1_455 1.00 2.40 3.362(3) 162
    C13 H131 O4 2_566 0.98 2.59 3.559(2) 171
    C14 H143 O5 . 0.98 2.56 3.530(2) 172
