# Supplementary material for: Diisoprop­yl{2-[2-(2-oxopyrrolidin-1-yl)acetamido]eth­yl}ammonium hydrogen sulfate
Source: Acta Crystallogr Sect E Struct Rep Online. 2008 May 30;64(Pt 6):o1160. doi: 10.1107/S1600536808015341 (PMC2961379; doi:10.1107/S1600536808015341)
Supplement: Supplementary file 2 [file e-64-o1160-Isup2.hkl]

#
# h,k,l, Fc-squared, Fo-squared, sigma(Fo-squared) and status flag
#
data_I
_shelx_title '    prami  ExcalPX Ultra  CuKa 170 K  P-1  0208'
_shelx_refln_list_code          4
_shelx_F_calc_maximum      123.19
_exptl_crystal_F_000       396.00
_reflns_d_resolution_high  0.8074
 
loop_
 _symmetry_equiv_pos_as_xyz
 'x, y, z'
 '-x, -y, -z'
 
_cell_length_a     6.7834
_cell_length_b    11.1755
_cell_length_c    12.9012
_cell_angle_alpha  72.165
_cell_angle_beta   89.394
_cell_angle_gamma  89.509
 
_shelx_F_squared_multiplier     1.000
 
loop_
 _refln_index_h
 _refln_index_k
 _refln_index_l
 _refln_F_squared_calc
 _refln_F_squared_meas
 _refln_F_squared_sigma
 _refln_observed_status
   1   0   0      586.02      532.41      1.97 o
   2   0   0      626.56      627.98      3.02 o
   3   0   0      503.81      495.10      6.53 o
   4   0   0     1272.19     1338.58      8.83 o
   5   0   0      362.76      316.62      4.74 o
   6   0   0      131.86      120.79      1.75 o
   7   0   0        7.46        7.43      0.47 o
  -8   1   0        1.34        1.32      0.25 o
  -7   1   0      114.18      113.52      6.74 o
  -6   1   0      468.15      471.09      3.79 o
  -5   1   0        0.65        0.98      0.39 o
  -4   1   0      137.12      143.67      1.45 o
  -3   1   0       21.45       27.84      0.88 o
  -2   1   0      822.10      819.38     14.17 o
  -1   1   0     1411.62     1327.30     17.56 o
   1   1   0       10.35        5.54      0.31 o
   2   1   0       77.77       63.08      1.19 o
   3   1   0       47.60       54.46      1.71 o
   4   1   0       51.34       54.77      0.75 o
   5   1   0       14.34       16.21      1.01 o
   6   1   0      187.99      184.80      2.02 o
   7   1   0      186.61      188.80      1.29 o
  -8   2   0       21.04       15.75      0.44 o
  -7   2   0       44.55       52.00      5.14 o
  -6   2   0      253.83      269.13      2.35 o
  -5   2   0      885.15      867.09      4.67 o
  -4   2   0      583.41      501.69      1.86 o
  -3   2   0      882.57      682.14      1.98 o
  -2   2   0      234.60      230.95      2.77 o
   1   2   0     1885.88     1925.88     17.79 o
   2   2   0        2.97        2.05      0.33 o
   3   2   0      133.02      171.20      3.08 o
   4   2   0      140.93      147.98      4.20 o
   5   2   0        5.16        5.05      0.28 o
   6   2   0       60.58       58.72      1.07 o
   7   2   0       42.33       41.46      0.71 o
  -7   3   0      100.13      100.18      2.15 o
  -6   3   0      189.26      225.49      2.08 o
  -5   3   0      977.70      936.90      4.07 o
  -4   3   0      108.28       86.64      1.13 o
  -2   3   0      137.88      149.35      2.28 o
  -1   3   0     1091.87     1171.55      3.60 o
   1   3   0      164.51      130.41      1.20 o
   2   3   0      362.98      378.09      2.23 o
   3   3   0       24.49       22.29      2.03 o
   4   3   0        7.21        8.89      0.55 o
   5   3   0      211.05      188.62      1.16 o
   6   3   0      228.29      221.74      1.55 o
   7   3   0      148.98      151.69      1.26 o
  -7   4   0       65.84       56.23      5.05 o
  -6   4   0      933.22      948.76      2.76 o
  -5   4   0       65.80       60.10      1.10 o
  -4   4   0        0.19        0.06      0.35 o
  -2   4   0        8.38       13.75      0.50 o
  -1   4   0      167.25      189.81      1.44 o
   0   4   0        2.65        8.16      0.36 o
   1   4   0      339.98      355.62      1.96 o
   2   4   0       16.02        9.33      1.29 o
   3   4   0       32.00       21.43      1.74 o
   4   4   0      329.26      304.50      1.99 o
   5   4   0      356.28      348.64      3.63 o
   6   4   0      260.09      260.48      1.74 o
   7   4   0        3.08        2.56      0.19 o
  -7   5   0       96.62       76.75      2.25 o
  -6   5   0      131.01      138.14      0.91 o
  -5   5   0      356.79      360.91      3.76 o
  -4   5   0      136.40      155.52      2.72 o
  -3   5   0       23.68       29.74      0.94 o
  -2   5   0      157.65      183.21      2.03 o
  -1   5   0      171.36      217.58      2.06 o
   0   5   0      285.24      430.57      2.91 o
   1   5   0      166.01      187.93      3.19 o
   2   5   0        0.77       12.81      1.37 o
   3   5   0        0.43        0.97      0.18 o
   4   5   0      382.53      371.07      6.54 o
   5   5   0       16.53       15.05      0.47 o
   6   5   0       28.04       31.62      0.66 o
   7   5   0        7.50        5.36      0.52 o
  -7   6   0       94.48       58.66      1.81 o
  -6   6   0       95.29       96.07      2.86 o
  -5   6   0      614.26      632.25      3.15 o
  -4   6   0      130.17      134.69      1.48 o
  -3   6   0      289.42      293.74      2.00 o
  -2   6   0        3.73        6.14      0.43 o
  -1   6   0       95.58      119.72      1.77 o
   0   6   0      411.50      536.49      3.67 o
   1   6   0      539.14      568.34      6.21 o
   2   6   0       76.30       74.74      0.66 o
   3   6   0        2.70        4.36      0.27 o
   4   6   0       95.63       96.28      2.03 o
   5   6   0      606.13      619.18      3.93 o
   6   6   0       46.68       47.32      0.77 o
   7   6   0        7.26        4.26      0.28 o
  -6   7   0      217.00      202.93      5.52 o
  -5   7   0      190.29      197.46      1.75 o
  -4   7   0       17.43       17.74      0.64 o
  -3   7   0        0.53        0.89      0.36 o
  -2   7   0       40.69       42.94      0.87 o
  -1   7   0        9.34        7.77      0.36 o
   0   7   0       49.13       42.78      0.46 o
   1   7   0       49.68       58.20      0.82 o
   2   7   0       76.20       85.23      1.14 o
   3   7   0     1012.74     1005.53      3.44 o
   4   7   0        3.87        4.29      0.37 o
   5   7   0      345.86      370.07      2.15 o
   6   7   0       26.98       25.86      0.45 o
   7   7   0        5.51        3.12      0.18 o
  -6   8   0       66.26       65.14      0.99 o
  -5   8   0       93.55       92.41      1.95 o
  -4   8   0       71.18       71.92      1.14 o
  -3   8   0       35.83       33.63      0.84 o
  -2   8   0        6.86        7.89      0.52 o
  -1   8   0      541.52      545.05      8.41 o
   0   8   0        3.69        3.44      0.35 o
   1   8   0      337.07      313.10      1.91 o
   2   8   0        1.92       12.62      0.40 o
   3   8   0      717.68      760.27      3.11 o
   4   8   0      153.75      161.41      0.99 o
   5   8   0       36.13       46.27      0.61 o
   6   8   0       68.64       62.85      2.38 o
  -6   9   0       27.93       22.68      0.49 o
  -5   9   0       68.21       59.79      4.74 o
  -4   9   0       47.49       53.41      0.75 o
  -3   9   0      102.87      112.63      1.45 o
  -2   9   0      197.14      197.32      2.00 o
  -1   9   0       19.64       16.32      0.42 o
   0   9   0      495.76      509.08      2.46 o
   1   9   0       64.11       68.80      0.98 o
   2   9   0       99.74       97.37      1.79 o
   3   9   0      167.45      191.37      1.05 o
   4   9   0       42.39       42.24      1.55 o
   5   9   0        4.50        3.64      0.31 o
   6   9   0        5.32        4.37      0.20 o
  -5  10   0        5.67        4.87      0.33 o
  -4  10   0       36.24       37.97      0.93 o
  -3  10   0       24.25       24.22      0.54 o
  -2  10   0      154.02      151.45      3.64 o
  -1  10   0      583.52      653.16     27.46 o
   0  10   0       72.83       84.45      1.26 o
   1  10   0        2.52        6.19      0.35 o
   2  10   0      244.98      281.44      1.95 o
   3  10   0      620.25      719.30      8.15 o
   4  10   0       11.27       11.09      0.26 o
   5  10   0        2.18        1.75      0.18 o
  -4  11   0      205.21      152.88     13.88 o
  -3  11   0      131.69      130.07      6.99 o
  -2  11   0       65.42       53.10      0.89 o
  -1  11   0      134.97      144.02      1.59 o
   0  11   0       24.91       21.98      0.43 o
   1  11   0        0.80        1.59      0.21 o
   2  11   0      101.49      119.20      1.09 o
   3  11   0       20.81       28.45      1.12 o
   4  11   0        6.08        6.43      0.39 o
  -3  12   0       69.36       55.97      0.82 o
  -2  12   0      273.74      255.33      1.96 o
  -1  12   0        3.44        3.33      0.40 o
   0  12   0       95.43       91.57      1.25 o
   1  12   0       27.68       28.16      0.45 o
   2  12   0       31.74       32.35      0.84 o
   3  12   0       27.17       23.34      1.65 o
  -1  13   0       29.59       24.74      0.53 o
  -3 -12   1       11.97        9.67      0.32 o
  -2 -12   1       32.57       25.50      2.91 o
  -1 -12   1      191.75      183.38      2.78 o
   0 -12   1       27.44       27.53      1.52 o
   1 -12   1       16.14       16.42      0.57 o
   2 -12   1        1.40        2.22      0.32 o
  -4 -11   1      133.79      109.45      3.16 o
  -3 -11   1       23.44       21.96      1.66 o
  -2 -11   1        0.28        2.04      0.38 o
  -1 -11   1        0.97        5.15      0.26 o
   0 -11   1       60.40       53.65      1.26 o
   1 -11   1        2.16        3.18      0.47 o
   2 -11   1       33.70       38.54      0.94 o
   3 -11   1       13.65       14.94      0.95 o
   4 -11   1       19.85       13.84      0.38 o
  -4 -10   1       16.31       16.20      0.45 o
  -3 -10   1       10.61       12.49      0.35 o
  -2 -10   1      243.36      254.36      6.52 o
  -1 -10   1      270.46      297.56      1.49 o
   0 -10   1        2.83        5.07      0.40 o
   1 -10   1        0.07        2.27      0.42 o
   2 -10   1       87.38       88.74      1.28 o
   3 -10   1      283.47      301.30      4.75 o
   4 -10   1       14.02       12.81      2.62 o
   5 -10   1       46.54       40.56      0.65 o
  -5  -9   1       36.31       37.01      2.47 o
  -4  -9   1      137.46      149.23      1.04 o
  -3  -9   1       46.57       49.20      0.71 o
  -2  -9   1      124.50      130.35      2.16 o
  -1  -9   1      230.04      241.31      1.80 o
   0  -9   1      300.42      335.14      2.47 o
   1  -9   1       13.52       23.69      0.75 o
   2  -9   1        5.49       14.12      3.15 o
   3  -9   1      331.80      349.54      2.03 o
   4  -9   1      627.95      612.11     12.33 o
   5  -9   1       52.95       58.56      1.01 o
  -6  -8   1      156.95      144.09      4.98 o
  -5  -8   1       20.29       23.02      0.42 o
  -4  -8   1       89.67      102.96      0.88 o
  -3  -8   1      297.42      299.50      1.55 o
  -2  -8   1      792.49      831.44      2.62 o
  -1  -8   1       56.90       89.85      1.52 o
   0  -8   1       15.48        9.58      0.43 o
   1  -8   1       10.29        9.59      0.41 o
   2  -8   1      301.82      286.96      2.24 o
   3  -8   1      444.01      465.94      2.77 o
   4  -8   1        5.60        5.39      0.64 o
   5  -8   1      138.59      157.51      1.88 o
   6  -8   1       38.69       33.97      0.70 o
  -6  -7   1       13.62       12.82      0.35 o
  -5  -7   1        1.07        2.19      0.25 o
  -4  -7   1       58.26       58.88      0.73 o
  -3  -7   1        3.27        6.25      0.34 o
  -2  -7   1      727.36      708.72      2.84 o
  -1  -7   1      221.95      203.83      1.09 o
   0  -7   1       27.95       39.69      0.58 o
   1  -7   1       21.44       18.12      0.45 o
   2  -7   1       25.47       29.74      0.74 o
   3  -7   1        0.92        3.95      0.42 o
   4  -7   1      362.67      383.70      2.41 o
   5  -7   1        2.29        2.02      0.35 o
   6  -7   1        1.43        1.41      0.31 o
  -7  -6   1       69.30       54.01      1.08 o
  -6  -6   1       28.17       22.44      0.65 o
  -5  -6   1      134.81      141.07      1.64 o
  -4  -6   1      160.91      164.47      1.39 o
  -3  -6   1      427.45      410.78      1.66 o
  -2  -6   1      120.52      121.78      0.86 o
  -1  -6   1      207.83      206.77      3.71 o
   1  -6   1       66.80       65.64      0.91 o
   2  -6   1        8.88       10.08      0.49 o
   3  -6   1       13.87       12.58      0.53 o
   4  -6   1     2328.30     2367.21      5.76 o
   5  -6   1       24.66       30.22      0.74 o
   6  -6   1        5.11        3.78      0.42 o
   7  -6   1       30.74       16.40      1.20 o
  -7  -5   1      163.78      150.86      7.76 o
  -6  -5   1      118.03      131.95      1.02 o
  -5  -5   1        0.14        0.75      0.26 o
  -4  -5   1       72.19       67.23      0.97 o
  -3  -5   1      178.33      167.17      0.99 o
  -2  -5   1      676.44      752.73      7.54 o
  -1  -5   1       18.40       40.56      1.78 o
   0  -5   1      860.62     1091.08      4.83 o
   1  -5   1      712.02      775.84      3.95 o
   2  -5   1       23.60       18.82      0.76 o
   3  -5   1      147.26      124.56      0.90 o
   4  -5   1       78.11       62.98      2.09 o
   5  -5   1        0.51        1.15      0.27 o
   6  -5   1       55.04       59.94      1.19 o
  -7  -4   1        1.43        2.14      0.22 o
  -6  -4   1        3.11        3.82      0.29 o
  -5  -4   1       29.88       26.75      0.75 o
  -4  -4   1      174.09      159.45      1.44 o
  -3  -4   1       12.32        9.97      0.48 o
  -2  -4   1      952.80      972.03      7.76 o
  -1  -4   1      461.44      428.01     11.16 o
   0  -4   1      541.08      601.01     27.92 o
   1  -4   1      347.88      401.97      2.50 o
   2  -4   1      651.27      748.62      3.64 o
   3  -4   1        1.84        5.67      0.53 o
   4  -4   1      924.07      931.49      3.51 o
   5  -4   1      108.58      102.09      2.17 o
   6  -4   1        1.18        1.93      0.46 o
   7  -4   1       41.34       30.83      1.70 o
  -7  -3   1        1.17        1.54      0.27 o
  -6  -3   1        1.92        2.08      0.59 o
  -5  -3   1      196.89      185.80      1.22 o
  -4  -3   1       33.78       31.51      0.66 o
  -3  -3   1       70.62       78.60      2.29 o
  -2  -3   1        5.79        1.48      0.53 o
  -1  -3   1      742.72      829.40      7.19 o
   0  -3   1       51.30      163.48      1.41 o
   1  -3   1      396.47      342.29      2.03 o
   2  -3   1       62.75       68.12      1.74 o
   4  -3   1      952.15      940.77      3.43 o
   5  -3   1        4.47        5.03      0.47 o
   6  -3   1      102.60       90.45      1.68 o
   7  -3   1        0.68        1.10      0.91 o
   8  -3   1       49.13       40.36      0.61 o
  -7  -2   1       70.49       72.61      0.75 o
  -6  -2   1      282.43      285.42      1.44 o
  -5  -2   1        0.80        0.73      0.24 o
  -4  -2   1        6.09        5.04      0.27 o
  -3  -2   1       31.44       27.11      0.75 o
  -2  -2   1     2263.37     2186.88      9.65 o
  -1  -2   1     1774.51     1817.34     23.03 o
   0  -2   1      115.60      108.47      1.04 o
   1  -2   1      744.86      709.07      9.38 o
   2  -2   1     3036.40     3077.01      9.67 o
   4  -2   1       61.02       77.01      0.73 o
   5  -2   1        0.74        1.52      0.20 o
   6  -2   1      295.98      301.94      2.30 o
   7  -2   1      120.62      127.98      1.54 o
   8  -2   1        0.35        0.57      0.20 o
  -8  -1   1        3.38        2.44      0.30 o
  -7  -1   1      113.34      110.80      1.11 o
  -6  -1   1        0.87        1.03      0.39 o
  -5  -1   1       44.04       36.23      0.67 o
  -4  -1   1       26.80       27.23      0.57 o
  -3  -1   1       12.93       17.57      1.16 o
  -2  -1   1      550.99      580.93      2.33 o
  -1  -1   1     5544.31     4991.55     82.70 o
   0  -1   1     1115.10      873.58     30.85 o
   1  -1   1      467.98      551.62      2.71 o
   2  -1   1     4774.60     4541.75     42.79 o
   3  -1   1      219.02      230.40      6.68 o
   5  -1   1      140.95      134.16      0.90 o
   6  -1   1       62.73       60.56      0.82 o
   7  -1   1        5.02        4.84      1.08 o
   8  -1   1       79.58       58.00      8.41 o
  -8   0   1       88.78       71.11      0.81 o
  -7   0   1       12.87       15.45      0.48 o
  -6   0   1      108.86      104.70      1.30 o
  -5   0   1      270.15      250.12      1.64 o
  -4   0   1     1406.31     1386.08     23.86 o
  -3   0   1      118.98      139.03      2.61 o
  -2   0   1      811.06      756.29     11.80 o
  -1   0   1      919.90      904.24      2.73 o
   2   0   1     1829.05     1755.24     29.75 o
   3   0   1      578.82      625.73      4.90 o
   4   0   1      589.35      687.86      6.06 o
   5   0   1       12.61       14.74      0.52 o
   6   0   1      477.37      464.69      2.17 o
   7   0   1       76.10       80.78      3.79 o
  -8   1   1        0.19        0.10      0.25 o
  -7   1   1       15.21       14.03      1.86 o
  -6   1   1      337.41      330.72      1.52 o
  -5   1   1      340.44      276.91      1.68 o
  -4   1   1        3.50        6.69      1.83 o
  -3   1   1      129.32      150.39      2.60 o
  -2   1   1     2784.46     2579.32     10.43 o
  -1   1   1      127.61       77.45      0.58 o
   0   1   1      816.74      672.23      6.94 o
   1   1   1       12.11       15.29      0.35 o
   2   1   1     2202.04     2178.08     15.55 o
   3   1   1        3.39        9.43      0.38 o
   4   1   1      169.34      198.99      1.30 o
   5   1   1      307.96      315.41      1.38 o
   6   1   1        4.82        5.57      0.35 o
   7   1   1      239.10      247.29      1.49 o
  -7   2   1        0.12        0.20      0.26 o
  -6   2   1        9.55        9.35      0.62 o
  -5   2   1      568.09      504.69      1.79 o
  -4   2   1     2292.49     2143.45     15.31 o
  -2   2   1      415.83      414.41      1.77 o
  -1   2   1     2967.87     2956.32     62.30 o
   0   2   1      763.31      944.98     10.69 o
   1   2   1     2241.24     2032.55     11.48 o
   2   2   1      291.33      282.09      2.37 o
   3   2   1       65.45       63.94      1.90 o
   4   2   1       55.54       59.67      0.70 o
   5   2   1      367.46      328.19      3.36 o
   6   2   1      402.39      425.31      1.67 o
   7   2   1       26.41       25.61      1.22 o
  -7   3   1       64.82       68.87      7.75 o
  -6   3   1       98.04      108.71      1.54 o
  -5   3   1       44.42       35.50      0.91 o
  -4   3   1      163.11      158.65      1.56 o
  -2   3   1      717.83      819.00      3.28 o
  -1   3   1       26.10       30.03      0.88 o
   0   3   1     3645.47     3701.72     35.45 o
   1   3   1     1687.81     1808.79     16.76 o
   2   3   1      122.75      105.10      1.01 o
   3   3   1      151.81      162.24      4.77 o
   4   3   1      101.47       97.73      1.55 o
   5   3   1       41.91       42.67      0.68 o
   6   3   1      103.10      104.18      1.49 o
   7   3   1      249.59      235.38      1.51 o
  -7   4   1       14.64       15.49      0.39 o
  -6   4   1       94.45       87.32      5.19 o
  -5   4   1     1294.26     1241.12      4.86 o
  -4   4   1      306.49      281.47      2.10 o
  -2   4   1        3.29        7.47      0.71 o
  -1   4   1       15.62        8.99      0.51 o
   0   4   1      847.06      797.08      3.06 o
   1   4   1      266.92      287.75      6.13 o
   2   4   1      494.69      565.54     38.73 o
   3   4   1      378.01      386.70      5.33 o
   4   4   1      216.13      217.58      3.02 o
   5   4   1       19.69       20.38      0.46 o
   6   4   1       51.47       46.16      2.43 o
   7   4   1      264.79      244.12      4.34 o
  -7   5   1       23.64       20.82      3.92 o
  -6   5   1       50.07       40.71      0.99 o
  -5   5   1       17.26       18.75      0.72 o
  -4   5   1      348.20      311.67      2.24 o
  -3   5   1        1.59        0.61      0.36 o
  -2   5   1     1037.32     1171.53      4.99 o
  -1   5   1      137.87      157.26      1.73 o
   0   5   1        0.68        1.94      0.34 o
   1   5   1      396.46      411.06     12.95 o
   2   5   1      984.31      928.42      7.63 o
   3   5   1       15.21       15.90      0.46 o
   4   5   1       29.11       21.82      0.99 o
   5   5   1       74.15       75.56      0.81 o
   6   5   1      227.78      249.85      2.18 o
   7   5   1       10.93        7.29      0.27 o
  -7   6   1       24.67       13.22      1.16 o
  -6   6   1        4.23        4.22      0.46 o
  -5   6   1      727.05      707.83      8.74 o
  -4   6   1       14.51       13.64      1.45 o
  -3   6   1       65.78       61.39      1.88 o
  -2   6   1      475.53      504.00      2.44 o
  -1   6   1      290.21      373.43      2.97 o
   0   6   1      654.31      805.81      4.36 o
   1   6   1      318.23      472.16      5.44 o
   2   6   1      185.55      187.99      1.19 o
   3   6   1       28.18       29.07      0.47 o
   4   6   1      247.46      247.19      3.81 o
   5   6   1      141.48      139.63      1.43 o
   6   6   1       64.66       67.65      1.80 o
   7   6   1        7.54        5.61      0.31 o
  -6   7   1       36.05       31.67      0.91 o
  -5   7   1       39.06       38.22      0.88 o
  -4   7   1        7.25        5.23      0.51 o
  -3   7   1       27.44       24.51      0.71 o
  -2   7   1       78.92       75.47      1.09 o
  -1   7   1       77.72       91.73      1.62 o
   0   7   1      102.86       89.17      0.84 o
   1   7   1        7.91       10.14      1.65 o
   2   7   1       70.85       71.14      0.94 o
   3   7   1       61.03       75.17      0.66 o
   4   7   1       47.34       50.69      0.67 o
   5   7   1        2.61        3.99      0.43 o
   6   7   1        1.33        1.50      0.22 o
   7   7   1       58.26       42.87      1.09 o
  -6   8   1        0.09        0.62      0.19 o
  -5   8   1       36.49       39.71      0.84 o
  -4   8   1       67.48       76.95      1.21 o
  -3   8   1      494.31      482.79      2.93 o
  -2   8   1       61.56       59.83      1.08 o
  -1   8   1        4.21        6.25      0.31 o
   0   8   1      371.82      398.33      2.34 o
   1   8   1     1522.55     1507.65     14.86 o
   2   8   1       18.49       16.72      0.45 o
   3   8   1        4.29       22.54      0.63 o
   4   8   1       27.24       26.79      0.55 o
   5   8   1      547.36      607.16      3.85 o
   6   8   1       55.02       63.94      0.92 o
  -6   9   1        5.86        4.31      0.30 o
  -5   9   1       79.56       81.59      1.99 o
  -4   9   1       37.73       40.37      0.88 o
  -3   9   1       95.60       96.62      1.39 o
  -2   9   1       45.67       47.10      1.03 o
  -1   9   1      220.51      248.91      5.17 o
   0   9   1       85.03       88.39      1.14 o
   1   9   1      154.50      190.63      1.59 o
   2   9   1        1.31        5.50      0.40 o
   3   9   1        7.67        6.57      0.45 o
   4   9   1        0.32        2.42      0.23 o
   5   9   1        0.73        2.29      0.33 o
   6   9   1       32.21       25.20      1.69 o
  -5  10   1       73.33       59.79      5.40 o
  -4  10   1        4.64        4.96      0.30 o
  -3  10   1      267.68      274.54      2.23 o
  -2  10   1      388.41      401.11      2.87 o
  -1  10   1       38.79       36.69      0.57 o
   0  10   1      242.19      243.96      5.30 o
   1  10   1       60.00       66.63      2.24 o
   2  10   1      203.41      266.79      1.92 o
   3  10   1       62.47       75.28      0.79 o
   4  10   1       53.51       57.46      0.71 o
   5  10   1       90.91       92.23      3.29 o
  -4  11   1        8.80        7.19      1.35 o
  -3  11   1      276.60      266.68      5.55 o
  -2  11   1       76.56       69.95      1.11 o
  -1  11   1       25.35       23.65      0.74 o
   0  11   1       95.99      115.03      1.83 o
   1  11   1       57.69       63.37      0.72 o
   2  11   1        0.97        1.02      0.26 o
   3  11   1      157.30      184.34      5.14 o
   4  11   1       27.11       30.17      0.82 o
  -3  12   1       11.80       10.03      0.43 o
  -2  12   1       65.90       59.41      1.04 o
  -1  12   1       44.26       53.74      1.04 o
   0  12   1      145.84      155.63      2.53 o
   1  12   1        6.67       10.14      0.86 o
   2  12   1        0.57        2.55      0.30 o
   3  12   1       20.46       20.03      0.77 o
  -2  13   1       43.14       40.46      0.63 o
  -1  13   1        3.39        2.18      0.28 o
   0  13   1        0.51        0.47      0.23 o
   1  13   1       13.17       12.27      0.54 o
   2  13   1       30.88       24.28      0.53 o
  -2 -12   2        0.34        0.58      0.58 o
  -1 -12   2       48.18       40.53      5.42 o
   0 -12   2        4.06        4.13      0.35 o
   1 -12   2       20.58       19.09      0.55 o
   2 -12   2       30.72       31.23      0.61 o
  -3 -11   2       18.95       21.36      1.27 o
  -2 -11   2       31.34       31.39      1.67 o
  -1 -11   2       13.34       13.60      0.69 o
   0 -11   2        0.22        0.54      0.23 o
   1 -11   2       15.43       14.52      0.61 o
   2 -11   2      287.78      316.50      2.35 o
   3 -11   2       81.65       77.66      1.02 o
  -4 -10   2        0.25        0.04      0.50 o
  -3 -10   2       53.30       50.80      4.25 o
  -2 -10   2        2.10        6.24      0.63 o
  -1 -10   2       55.98       61.55      0.81 o
   0 -10   2       56.56       72.52      0.74 o
   1 -10   2       68.75       65.60      0.88 o
   2 -10   2      197.69      188.54     14.65 o
   3 -10   2       55.42       56.23      2.07 o
   4 -10   2      124.99      104.91     12.56 o
  -5  -9   2       33.18       29.82      1.51 o
  -4  -9   2       14.84       14.65      0.49 o
  -3  -9   2        4.50        3.83      0.26 o
  -2  -9   2      100.82      117.18      1.91 o
  -1  -9   2       58.05       59.65      0.89 o
   0  -9   2      115.12      111.53      0.94 o
   1  -9   2       31.58       41.59      3.43 o
   2  -9   2      123.39      140.89      1.70 o
   3  -9   2       13.25       14.56      0.60 o
   4  -9   2       95.51       89.78     11.42 o
   5  -9   2      120.22       81.81     46.86 o
  -6  -8   2      191.29      172.78     14.84 o
  -5  -8   2        0.28        1.10      0.20 o
  -4  -8   2      227.80      241.87      2.42 o
  -3  -8   2       11.75       18.08      0.46 o
  -2  -8   2     1156.31     1134.52      3.89 o
  -1  -8   2      450.90      492.37      7.04 o
   0  -8   2        3.91        5.69      0.36 o
   1  -8   2       76.19       79.98      2.20 o
   2  -8   2      374.82      373.54      1.90 o
   3  -8   2      180.04      199.31      1.40 o
   4  -8   2        3.33        3.61      0.39 o
   5  -8   2       14.12       11.62      3.15 o
   6  -8   2       47.81       49.03      0.75 o
  -6  -7   2       38.30       39.26      1.58 o
  -5  -7   2       23.42       23.25      0.54 o
  -4  -7   2      150.21      163.15      1.05 o
  -3  -7   2        0.99        0.52      0.44 o
  -2  -7   2      144.73      176.43      1.41 o
  -1  -7   2      502.49      509.80      2.37 o
   0  -7   2      316.09      311.18      2.91 o
   1  -7   2       49.18       59.93      1.00 o
   2  -7   2        4.14        5.49      0.44 o
   3  -7   2        1.25        0.93      0.37 o
   4  -7   2       17.64       20.28      0.53 o
   5  -7   2      330.68      361.75      2.94 o
   6  -7   2        4.51        2.31      0.31 o
  -7  -6   2      129.39      101.00      6.56 o
  -6  -6   2       65.73       65.11      1.02 o
  -5  -6   2       56.24       48.32      0.98 o
  -4  -6   2        2.37        3.60      0.38 o
  -3  -6   2      104.72      102.40      1.01 o
  -2  -6   2     1537.70     1524.37      9.84 o
  -1  -6   2        6.38       14.89      0.51 o
   0  -6   2      582.44      562.41      2.02 o
   1  -6   2      258.99      266.85      1.83 o
   2  -6   2      199.10      195.10      1.54 o
   3  -6   2      136.72      133.62      1.33 o
   4  -6   2        3.64        4.14      0.88 o
   5  -6   2       46.79       45.23      1.17 o
   6  -6   2      114.55      119.60      1.53 o
   7  -6   2        4.88        4.34      0.72 o
  -7  -5   2       37.76       36.49      2.87 o
  -6  -5   2       14.07       18.79      0.42 o
  -5  -5   2      154.44      150.14      1.11 o
  -4  -5   2      184.40      182.06      1.53 o
  -3  -5   2       45.85       43.07      0.80 o
  -2  -5   2      573.23      541.82      1.91 o
  -1  -5   2      307.82      291.95      4.33 o
   0  -5   2       51.37       58.08      1.26 o
   1  -5   2       84.51      123.85      1.65 o
   2  -5   2      182.04      209.23      2.18 o
   3  -5   2      119.03      139.29      1.26 o
   5  -5   2      575.64      611.21      3.99 o
   6  -5   2        1.58        3.41      0.41 o
   7  -5   2        6.53        5.45      0.90 o
  -7  -4   2      147.58      139.36      1.09 o
  -6  -4   2        6.79        9.37      0.46 o
  -5  -4   2        0.16        0.12      0.28 o
  -4  -4   2        3.63        3.80      0.27 o
  -3  -4   2       98.37      104.41      1.55 o
  -2  -4   2      187.78      205.50      3.82 o
  -1  -4   2       99.52      107.15      2.38 o
   0  -4   2     1321.93     1355.99      4.95 o
   1  -4   2      818.29     1092.57      4.24 o
   2  -4   2      199.98      222.85      2.00 o
   3  -4   2      123.78      146.50      1.81 o
   4  -4   2      107.29      104.77      1.19 o
   5  -4   2      597.22      599.58      4.37 o
   6  -4   2       96.65      101.99      1.46 o
   7  -4   2        9.14        6.57      1.08 o
  -7  -3   2      218.97      242.82      7.83 o
  -6  -3   2       16.80       18.11      0.44 o
  -5  -3   2       53.06       40.59      0.60 o
  -4  -3   2       36.41       31.86      0.49 o
  -3  -3   2        0.41        2.43      0.80 o
  -2  -3   2       47.21       44.11      1.63 o
  -1  -3   2        2.35        8.88      3.65 o
   0  -3   2     1039.42     1136.43     20.70 o
   1  -3   2     1976.67     2190.52     20.56 o
   2  -3   2        1.54        4.53      0.37 o
   4  -3   2      346.37      370.65      2.06 o
   5  -3   2      241.35      252.42      3.20 o
   6  -3   2        2.26        1.97      0.38 o
   7  -3   2        1.62        3.25      0.93 o
  -7  -2   2        0.45        0.31      0.22 o
  -6  -2   2       84.33       87.93      0.81 o
  -5  -2   2       21.06       18.12      0.47 o
  -4  -2   2       33.07       28.32      0.87 o
  -3  -2   2      961.59      928.87      7.67 o
  -2  -2   2      259.44      253.99      1.46 o
  -1  -2   2       13.38       10.98      0.36 o
   0  -2   2      314.66      369.11     14.38 o
   1  -2   2       88.15       97.55      0.94 o
   2  -2   2       66.42       85.30      1.64 o
   3  -2   2      570.87      575.37      5.02 o
   4  -2   2      354.45      356.31      2.07 o
   5  -2   2        0.64        0.85      0.29 o
   7  -2   2       97.16       97.24      2.88 o
   8  -2   2       19.76       17.36      2.60 o
  -8  -1   2       58.19       45.95      0.69 o
  -7  -1   2      100.24       99.97      1.07 o
  -6  -1   2      227.74      226.30      2.35 o
  -5  -1   2        6.97        6.19      0.51 o
  -4  -1   2      758.48      750.81      2.56 o
  -3  -1   2        0.84        2.55      0.81 o
  -2  -1   2      601.25      634.26      6.59 o
  -1  -1   2     2101.48     2003.86      6.33 o
   0  -1   2       71.10       62.81      1.56 o
   1  -1   2     3384.80     3027.68     15.84 o
   2  -1   2      658.46      784.82      4.23 o
   3  -1   2      994.34     1213.79      9.00 o
   5  -1   2      737.06      804.90     14.30 o
   6  -1   2       18.45       16.39      0.67 o
   7  -1   2       12.83        9.98      1.19 o
   8  -1   2       44.38       36.46      3.47 o
  -8   0   2        0.01        0.07      0.24 o
  -7   0   2      173.72      182.58      1.99 o
  -6   0   2       53.70       53.85      0.71 o
  -5   0   2      237.41      199.23      1.48 o
  -4   0   2       47.90       44.61      0.66 o
  -3   0   2     1276.67     1334.95      8.18 o
  -2   0   2       41.05       39.86      0.87 o
  -1   0   2    10120.28     9072.67     53.08 o
   0   0   2     1432.92     1249.56      6.55 o
   1   0   2      179.85      153.28      1.03 o
   2   0   2      360.25      334.56      6.77 o
   3   0   2     2464.94     2749.99     17.82 o
   5   0   2      432.34      446.62      2.06 o
   6   0   2      136.10      130.91      1.57 o
   7   0   2       76.57       96.76      2.72 o
   8   0   2       28.91       23.99      3.31 o
  -8   1   2        3.61        1.37      0.27 o
  -7   1   2       15.61       15.61      0.70 o
  -6   1   2       84.71       86.34      1.06 o
  -5   1   2       52.35       41.56      0.81 o
  -4   1   2       17.30       20.22      0.63 o
  -3   1   2        1.62        1.34      0.58 o
  -2   1   2     1537.29     1541.58     18.82 o
  -1   1   2     1003.02      934.15      5.97 o
   0   1   2      265.45      160.61      1.11 o
   1   1   2     3318.21     3520.92    101.69 o
   2   1   2      327.31      372.99      2.37 o
   3   1   2      176.53      181.87      1.38 o
   4   1   2      146.17      141.90      6.75 o
   5   1   2       19.05       17.75      0.44 o
   6   1   2      365.48      361.73      1.69 o
   7   1   2        0.51        1.24      0.21 o
   8   1   2        3.15        1.29      0.63 o
  -8   2   2      175.89      134.61      9.54 o
  -7   2   2       32.86       30.74      0.85 o
  -6   2   2       10.40        8.92      1.09 o
  -5   2   2      374.73      330.01      1.84 o
  -4   2   2      150.13      134.85      1.08 o
  -2   2   2      844.91      781.16      5.36 o
  -1   2   2     3278.88     2871.35     51.33 o
   0   2   2     4311.16     3713.45     37.86 o
   1   2   2     5419.38     5258.90     30.74 o
   2   2   2      387.30      338.36      1.42 o
   3   2   2       97.06      122.87      1.69 o
   4   2   2      141.39      145.08      1.37 o
   5   2   2      544.43      547.08      2.58 o
   6   2   2       10.42       11.24      0.33 o
   7   2   2       64.21       65.46      0.80 o
   8   2   2       37.99       20.38      1.12 o
  -7   3   2       17.65       25.38      0.73 o
  -6   3   2      154.25      152.22      1.87 o
  -5   3   2      574.84      523.62      3.25 o
  -4   3   2      806.87      768.32      3.44 o
  -2   3   2      581.36      520.25     16.74 o
  -1   3   2      934.93      882.09      4.42 o
   0   3   2      190.78      136.77      1.45 o
   1   3   2     7779.45     7776.69     31.17 o
   2   3   2       48.34       54.45      0.72 o
   3   3   2      164.26      174.70      3.12 o
   4   3   2      425.16      413.90      8.10 o
   5   3   2       67.46       59.83      0.68 o
   6   3   2      366.86      374.36      2.32 o
   7   3   2        0.89        1.65      0.27 o
  -7   4   2       19.98       17.02      0.41 o
  -6   4   2      183.93      175.85      1.94 o
  -5   4   2       41.47       44.06      1.03 o
  -4   4   2      730.37      705.38      3.41 o
  -2   4   2       15.24       13.86      0.77 o
  -1   4   2      179.32      154.68      2.55 o
   0   4   2     2245.43     2325.43     22.30 o
   1   4   2     4730.11     5192.08     37.09 o
   2   4   2        1.73        0.59      0.25 o
   3   4   2      117.43      149.00      3.25 o
   4   4   2       57.05       52.97      1.41 o
   5   4   2      218.89      206.82      3.47 o
   6   4   2        0.34        0.80      0.23 o
   7   4   2       39.12       41.83      0.69 o
  -7   5   2        6.21        6.62      0.29 o
  -6   5   2      111.91      123.72      1.09 o
  -5   5   2      254.69      265.80      2.32 o
  -4   5   2       10.09        8.16      0.53 o
  -3   5   2      242.65      222.60      1.73 o
  -2   5   2      409.38      420.26      2.95 o
  -1   5   2       93.56      118.00      7.69 o
   0   5   2       10.97       11.46      0.57 o
   1   5   2        6.98       20.36      3.46 o
   2   5   2       39.73       46.67      1.82 o
   3   5   2      106.48      120.39      1.85 o
   4   5   2       38.63       36.02      0.58 o
   5   5   2        0.14        1.27      0.28 o
   6   5   2        7.77        6.46      0.43 o
   7   5   2      109.70      106.68      2.08 o
  -7   6   2       70.00       70.76      0.84 o
  -6   6   2       35.39       36.64      0.61 o
  -5   6   2      716.92      729.17      5.38 o
  -4   6   2      671.81      653.75      5.85 o
  -3   6   2       79.09       68.99      0.75 o
  -2   6   2       56.56       56.87      0.60 o
  -1   6   2       51.92       57.92      1.22 o
   0   6   2        4.35        1.12      0.35 o
   1   6   2     2720.37     3010.79     69.96 o
   2   6   2        1.01       18.84      0.69 o
   3   6   2        9.43        7.65      0.36 o
   4   6   2      477.15      479.39      1.67 o
   5   6   2       11.70       13.55      0.55 o
   6   6   2       13.25       14.70      0.50 o
   7   6   2        4.24        3.97      0.22 o
  -6   7   2        6.21        5.09      0.31 o
  -5   7   2       44.97       43.07      0.95 o
  -4   7   2       61.46       60.88      1.12 o
  -3   7   2       21.24       21.12      0.72 o
  -2   7   2       41.84       47.87      0.89 o
  -1   7   2       78.75       71.85      0.89 o
   0   7   2      283.07      287.03      1.81 o
   1   7   2       69.36       89.46      1.17 o
   2   7   2      441.92      405.47      2.34 o
   3   7   2       67.28       71.33      0.74 o
   4   7   2       61.34       67.05      0.92 o
   5   7   2        7.01        9.79      0.43 o
   6   7   2       53.89       61.51      0.84 o
   7   7   2       18.96       16.03      0.40 o
  -6   8   2       21.05       20.78      1.85 o
  -5   8   2      166.50      175.75      1.72 o
  -4   8   2        3.28        3.18      0.42 o
  -3   8   2       52.26       57.46      1.11 o
  -2   8   2      213.61      202.40      1.89 o
  -1   8   2        0.45        2.29      0.59 o
   0   8   2       57.48       70.49      0.88 o
   1   8   2      318.27      340.96      3.57 o
   2   8   2      128.91      140.16      1.31 o
   3   8   2       91.18       85.65      0.74 o
   4   8   2       13.00       16.81      0.44 o
   5   8   2       36.04       42.67      0.83 o
   6   8   2      171.69      176.14      1.33 o
  -6   9   2       13.39        9.51      0.28 o
  -5   9   2       52.04       58.18      0.93 o
  -4   9   2      259.09      280.59      2.22 o
  -3   9   2        1.78        2.68      0.43 o
  -2   9   2      259.08      227.58      2.13 o
  -1   9   2      249.31      249.33      1.62 o
   0   9   2       77.83       76.58      1.08 o
   1   9   2      182.75      179.76      1.52 o
   2   9   2      486.17      485.71      2.13 o
   3   9   2      147.06      152.42      1.12 o
   4   9   2       40.01       45.05      0.61 o
   5   9   2        1.81        3.58      0.26 o
   6   9   2       28.90       26.86      0.77 o
  -5  10   2       18.28       15.99      0.37 o
  -4  10   2      150.52      150.35      1.55 o
  -3  10   2        8.26       10.19      0.55 o
  -2  10   2      122.67      132.25      1.69 o
  -1  10   2       61.49       58.98      0.70 o
   0  10   2      150.10      154.08      3.67 o
   1  10   2      380.43      392.25      2.30 o
   2  10   2      262.85      280.09      1.98 o
   3  10   2        0.54        2.27      0.53 o
   4  10   2       20.61       22.90      0.42 o
   5  10   2       33.10       34.50      0.90 o
  -4  11   2        2.55        2.47      0.22 o
  -3  11   2        7.62        8.96      0.52 o
  -2  11   2       33.56       35.09      0.91 o
  -1  11   2      179.52      182.97      1.34 o
   0  11   2        0.39        2.28      0.33 o
   1  11   2        6.44        7.33      0.41 o
   2  11   2        0.16        0.63      0.39 o
   3  11   2       32.17       33.66      2.76 o
   4  11   2       45.13       45.00      2.91 o
  -3  12   2       79.68       64.08      6.78 o
   0  12   2      351.76      376.69      4.38 o
   1  12   2      225.86      246.68      1.56 o
   2  12   2       88.87       94.87      3.25 o
   3  12   2       10.03       11.05      0.35 o
   4  12   2       59.44       48.62      1.40 o
  -2  13   2       81.04       66.52      0.87 o
  -1  13   2        1.30        1.34      0.26 o
   0  13   2        2.59        2.21      0.30 o
   1  13   2       43.89       34.80      1.07 o
   2  13   2       75.81       82.49      1.49 o
   0 -12   3        7.41        6.98      0.34 o
   1 -12   3       19.02       14.59      0.43 o
  -3 -11   3       10.20        7.25      0.84 o
  -2 -11   3        3.94        4.42      1.16 o
  -1 -11   3       22.11       19.47      1.03 o
   0 -11   3       91.35      103.04      4.11 o
   1 -11   3       58.06       59.89      1.05 o
   2 -11   3        0.56        1.07      0.28 o
  -4 -10   3       33.23       26.73      1.25 o
  -3 -10   3       66.24       63.44      2.31 o
  -2 -10   3        6.25        5.61      0.32 o
  -1 -10   3      114.25      131.76      2.78 o
   0 -10   3      177.00      177.29      2.62 o
   1 -10   3       27.07       30.94      3.75 o
   2 -10   3       18.13       25.59      0.78 o
   3 -10   3       54.30       49.36      0.74 o
   4 -10   3      147.73      128.97      1.11 o
  -4  -9   3       11.44       12.78      0.36 o
  -3  -9   3      152.53      162.54      1.25 o
  -2  -9   3       81.39       86.66      1.28 o
  -1  -9   3      168.17      172.32      1.17 o
   0  -9   3        9.25        7.20      0.33 o
   1  -9   3      150.79      146.56      2.31 o
   2  -9   3       42.50       46.32      0.73 o
   3  -9   3       31.72       33.69      0.62 o
   4  -9   3      282.97      268.96     33.93 o
   5  -9   3       70.74       70.98      0.89 o
  -5  -8   3       26.14       19.73      3.72 o
  -4  -8   3       85.56       79.01      1.36 o
  -3  -8   3      171.69      182.14      1.25 o
  -2  -8   3        6.23       12.48      0.47 o
  -1  -8   3       50.55       50.16      0.82 o
   0  -8   3      262.76      283.88      2.41 o
   1  -8   3       51.94       66.91      1.33 o
   2  -8   3       34.97       36.18      0.69 o
   3  -8   3        0.99        1.81      0.30 o
   4  -8   3      158.92      161.77     13.61 o
   5  -8   3       81.55       76.65     15.83 o
  -6  -7   3      145.20      121.96     10.96 o
  -5  -7   3       56.17       60.61      2.07 o
  -4  -7   3       97.66       93.10      1.14 o
  -3  -7   3      279.22      283.49      2.54 o
  -2  -7   3       30.56       25.14      0.42 o
  -1  -7   3      125.42      152.42      3.36 o
   0  -7   3       39.04       38.71      0.59 o
   1  -7   3      434.29      506.11      4.50 o
   2  -7   3       63.77       59.09      1.20 o
   3  -7   3       67.84       76.49      2.17 o
   4  -7   3      179.03      190.75      9.70 o
   5  -7   3       65.25       58.16      7.25 o
   6  -7   3        5.30        3.59      0.38 o
  -6  -6   3      462.52      427.70     11.17 o
  -5  -6   3      110.04      108.23      1.00 o
  -4  -6   3        9.58        6.42      0.35 o
  -3  -6   3      117.76      122.94      1.37 o
  -2  -6   3      298.02      265.77      1.34 o
  -1  -6   3      799.58      767.88      2.78 o
   0  -6   3      198.09      208.54      1.78 o
   1  -6   3       79.77       64.06      1.32 o
   2  -6   3        7.87        5.12      0.44 o
   3  -6   3      429.26      408.26      3.13 o
   4  -6   3     1435.50     1545.73      6.37 o
   5  -6   3      233.45      263.70      2.55 o
   6  -6   3       18.63       19.62      0.63 o
   7  -6   3      317.37      235.68      2.88 o
  -7  -5   3       41.32       31.13      0.95 o
  -6  -5   3       48.99       47.68      0.94 o
  -5  -5   3       38.63       41.46      0.73 o
  -4  -5   3        0.47        0.92      0.29 o
  -3  -5   3      416.94      403.56      2.08 o
  -2  -5   3      159.76      173.58      1.63 o
  -1  -5   3      462.02      541.83      1.92 o
   0  -5   3        4.23        3.64      0.84 o
   1  -5   3      367.36      410.25      3.08 o
   3  -5   3      940.56      933.86      4.47 o
   4  -5   3        5.16        6.30      0.56 o
   5  -5   3      371.24      406.82     26.26 o
   6  -5   3        3.81        2.92      0.93 o
   7  -5   3        3.20        3.58      0.45 o
  -7  -4   3       73.52       78.10      2.61 o
  -6  -4   3      515.80      519.92      1.84 o
  -5  -4   3       72.14       77.26      0.93 o
  -4  -4   3      147.10      131.59      1.25 o
  -3  -4   3       13.90       12.56      0.39 o
  -2  -4   3        3.09        7.03      0.48 o
  -1  -4   3     1832.93     2036.26     10.68 o
   0  -4   3        1.22        3.83      0.77 o
   1  -4   3      745.78      858.63      3.86 o
   2  -4   3       17.70       27.44      0.79 o
   4  -4   3        2.77        2.57      0.40 o
   5  -4   3       40.41       36.36      2.69 o
   6  -4   3       61.99       53.73      9.11 o
   7  -4   3        2.33        1.89      0.89 o
  -7  -3   3       25.98       24.58      0.54 o
  -6  -3   3      398.86      413.00      3.42 o
  -5  -3   3       60.18       63.16      1.07 o
  -4  -3   3      100.99      100.51      1.17 o
  -3  -3   3      300.73      274.86      8.00 o
  -2  -3   3      778.11      843.68      7.35 o
  -1  -3   3      315.15      295.75      2.71 o
   0  -3   3     1443.07     1477.96     16.21 o
   1  -3   3      950.35     1184.89      3.94 o
   2  -3   3      105.66      103.81      3.16 o
   3  -3   3      307.61      374.77      2.56 o
   4  -3   3      454.45      455.21      3.05 o
   5  -3   3      558.59      523.81     17.60 o
   6  -3   3       90.43       95.80      4.67 o
   7  -3   3       49.12       54.13      2.14 o
  -7  -2   3      103.39      109.81      1.07 o
  -6  -2   3      133.04      135.45      2.04 o
  -5  -2   3       19.93       13.64      0.44 o
  -4  -2   3       32.95       32.01      0.53 o
  -3  -2   3        0.83        1.13      0.83 o
  -2  -2   3     2979.71     3287.39     62.28 o
  -1  -2   3      263.92      262.02      2.03 o
   0  -2   3      559.67      500.15     16.28 o
   1  -2   3      838.62      818.27      2.74 o
   2  -2   3      278.26      306.74      8.50 o
   4  -2   3       65.59       79.77      1.23 o
   5  -2   3      218.59      215.37      4.23 o
   6  -2   3        2.02        1.36      0.43 o
   7  -2   3        4.79        7.29      1.16 o
   8  -2   3       32.58       27.67      0.49 o
  -8  -1   3       24.60       18.80      0.48 o
  -7  -1   3        2.37        3.84      0.30 o
  -6  -1   3      195.60      190.51      2.04 o
  -5  -1   3        2.00        2.55      0.34 o
  -4  -1   3      273.25      259.89      1.93 o
  -3  -1   3     1138.33     1224.62      8.57 o
  -2  -1   3      222.39      274.55     11.67 o
  -1  -1   3     1981.57     1888.65      5.02 o
   0  -1   3      233.89      182.59      5.93 o
   1  -1   3      875.78     1017.77      9.47 o
   2  -1   3      131.09      102.08      1.45 o
   3  -1   3       19.26       26.11      1.35 o
   4  -1   3      377.86      394.05      3.15 o
   5  -1   3        1.92        2.37      0.53 o
   6  -1   3       17.75       18.95      0.75 o
   7  -1   3        4.74        5.04      0.88 o
   8  -1   3      105.13       85.89      6.98 o
  -8   0   3        0.17       -0.05      0.05 o
  -7   0   3       52.95       51.22      1.11 o
  -6   0   3      134.20      130.49      1.07 o
  -5   0   3      547.74      515.78      2.36 o
  -4   0   3        2.45        7.72      1.01 o
  -3   0   3      570.52      558.40      5.53 o
  -2   0   3       29.67       29.90      0.84 o
  -1   0   3    15175.74    13612.72     68.80 o
   0   0   3     2779.09     2692.56     37.87 o
   1   0   3     1558.03     1630.13      7.41 o
   2   0   3        2.46       10.74      0.57 o
   3   0   3     4406.17     5087.64     12.94 o
   4   0   3      129.17      125.33      1.52 o
   5   0   3      636.12      595.76      5.32 o
   6   0   3       60.06       64.83      0.93 o
   7   0   3        2.28        1.19      0.30 o
   8   0   3       90.12       76.18      0.93 o
  -8   1   3        8.40        6.52      0.34 o
  -7   1   3       62.47       63.41      1.21 o
  -6   1   3      167.09      176.88      1.50 o
  -5   1   3      411.35      348.91      1.97 o
  -4   1   3        3.36        3.24      0.46 o
  -3   1   3      476.04      424.38      4.70 o
  -2   1   3      272.48      244.78      2.14 o
  -1   1   3      367.34      377.34      1.67 o
   0   1   3     1106.67      981.25     40.42 o
   1   1   3       67.20       35.92      0.39 o
   2   1   3       10.65        5.30      0.28 o
   3   1   3      186.09      246.73      1.61 o
   4   1   3       21.82       17.97      1.22 o
   5   1   3       48.89       57.32      1.12 o
   6   1   3       91.31       94.34      2.01 o
   7   1   3      304.13      321.74      5.05 o
   8   1   3       32.02       21.73      1.08 o
  -8   2   3       31.15       27.73      0.99 o
  -7   2   3       30.84       38.19      0.93 o
  -6   2   3      672.52      675.05      4.01 o
  -5   2   3      572.19      506.53      4.62 o
  -4   2   3      297.04      301.37      1.85 o
  -2   2   3     2470.18     2318.12     14.86 o
  -1   2   3     3771.22     3521.97     40.19 o
   0   2   3      121.27       75.43      3.12 o
   1   2   3      102.23      155.18      0.72 o
   2   2   3       13.57        8.66      0.42 o
   3   2   3      703.67      716.73      7.17 o
   4   2   3       10.38       12.23      1.58 o
   5   2   3       11.34        8.14      0.46 o
   6   2   3        9.52       12.00      0.32 o
   7   2   3      101.21      106.39      1.01 o
   8   2   3      192.91      149.51      2.11 o
  -7   3   3      171.13      185.72      1.84 o
  -6   3   3      140.55      132.41      1.80 o
  -5   3   3       29.52       23.88      0.80 o
  -4   3   3      617.48      516.17      2.91 o
  -2   3   3     1893.61     1887.43      9.10 o
  -1   3   3     1973.33     1896.73     39.29 o
   0   3   3     3928.63     3960.28    141.78 o
   1   3   3       35.84       47.07      0.80 o
   2   3   3     4536.31     4801.35     34.79 o
   3   3   3      239.91      293.87      6.52 o
   4   3   3      677.70      653.78      5.58 o
   5   3   3      543.16      536.91      2.09 o
   6   3   3      407.71      431.02      3.74 o
   7   3   3       16.08       14.63      0.44 o
  -7   4   3      357.82      377.88      2.42 o
  -6   4   3      599.74      675.50      3.83 o
  -5   4   3      354.88      318.93      2.61 o
  -4   4   3       87.97       94.88      1.32 o
  -3   4   3     2119.42     1992.48      5.01 o
  -1   4   3       13.02       16.07      2.06 o
   0   4   3      191.52      156.65      1.11 o
   1   4   3     1634.23     1709.42     18.54 o
   2   4   3      261.66      250.40      1.42 o
   3   4   3      990.49     1101.71     11.47 o
   4   4   3        1.14        3.46      0.53 o
   5   4   3      376.89      378.41      2.34 o
   6   4   3      190.55      210.02      1.86 o
   7   4   3      185.39      178.45      3.05 o
  -7   5   3      174.41      189.54      2.50 o
  -6   5   3      237.93      259.93      2.27 o
  -5   5   3        2.72        1.90      0.40 o
  -4   5   3      245.44      211.61      1.95 o
  -3   5   3      104.97       99.76      1.21 o
  -1   5   3      308.04      289.72      2.32 o
   0   5   3      839.48      811.49      3.69 o
   1   5   3     1602.09     1627.44     98.71 o
   2   5   3     1393.88     1378.78      8.58 o
   3   5   3     1004.77     1048.12      3.12 o
   4   5   3      445.24      403.72      5.25 o
   5   5   3       87.69       85.39      1.56 o
   6   5   3       17.06       17.52      0.70 o
   7   5   3       47.12       41.75      0.48 o
  -7   6   3      132.44      125.06      1.14 o
  -6   6   3        1.29        1.79      0.41 o
  -5   6   3       12.62       10.75      0.42 o
  -4   6   3       83.12       79.27      1.66 o
  -3   6   3      575.12      544.60      2.01 o
  -2   6   3       47.05       53.24      0.91 o
  -1   6   3       37.79       28.98      0.89 o
   0   6   3      405.19      470.24      3.22 o
   1   6   3        0.72        2.47      0.46 o
   2   6   3     1230.50     1190.62      4.71 o
   3   6   3       13.37       29.73      0.88 o
   4   6   3      988.06     1018.20      5.28 o
   5   6   3      303.55      307.33      1.92 o
   6   6   3        4.53        4.35      0.29 o
   7   6   3        0.19        0.65      0.15 o
  -7   7   3      205.08      176.33      1.11 o
  -6   7   3       11.03       11.31      0.50 o
  -5   7   3        1.02        1.09      0.73 o
  -4   7   3      336.81      315.79      2.52 o
  -3   7   3      154.94      154.61      1.52 o
  -2   7   3       49.33       40.41      0.78 o
  -1   7   3        0.56        1.03      0.29 o
   0   7   3       60.99       76.27      1.48 o
   1   7   3     1112.08     1180.07      5.71 o
   2   7   3      558.43      625.64      2.54 o
   3   7   3       80.75       85.43      0.81 o
   4   7   3        3.45        6.64      0.41 o
   5   7   3       82.77       90.04      1.15 o
   6   7   3      104.19      121.47      3.67 o
   7   7   3        0.75        0.89      0.17 o
  -6   8   3       17.11       16.28      1.31 o
  -5   8   3        2.93        3.66      0.44 o
  -4   8   3      101.39      105.69      1.46 o
  -3   8   3      162.75      144.92      1.68 o
  -2   8   3       11.69       11.59      0.59 o
  -1   8   3      189.62      184.69      1.46 o
   0   8   3     1034.51      989.47      2.80 o
   1   8   3       89.76       91.60      1.88 o
   2   8   3      283.17      281.34      1.96 o
   3   8   3      128.32      133.40      1.05 o
   4   8   3      473.45      522.16      3.32 o
   5   8   3       16.87       22.42      0.58 o
   6   8   3       14.57       16.09      0.82 o
  -6   9   3        0.69        0.56      0.15 o
  -5   9   3       29.14       29.69      0.74 o
  -4   9   3      233.99      238.51      2.10 o
  -3   9   3      257.63      251.76      2.24 o
  -2   9   3      134.30      131.64      1.64 o
  -1   9   3      177.99      168.63      3.22 o
   0   9   3        3.89        4.70      0.39 o
   1   9   3       14.39       11.04      0.49 o
   2   9   3      155.05      168.75      1.52 o
   3   9   3      100.07      121.58      0.88 o
   4   9   3       12.49       16.68      0.41 o
   5   9   3       15.20       13.99      0.38 o
   6   9   3        3.67        4.06      0.20 o
  -5  10   3       10.50        8.05      0.30 o
  -4  10   3      255.77      273.48      2.09 o
  -3  10   3      339.93      349.62      2.56 o
  -2  10   3      238.27      243.99      2.26 o
  -1  10   3        8.59       10.92      0.42 o
   0  10   3        9.65       14.58      0.41 o
   1  10   3      323.54      338.41      2.12 o
   2  10   3      438.94      515.34      2.15 o
   3  10   3        4.52        5.09      0.28 o
   4  10   3       45.31       48.25      0.69 o
   5  10   3      109.94      114.08      0.90 o
  -5  11   3       17.78       13.03      0.40 o
  -4  11   3       70.68       67.90      0.96 o
  -3  11   3      227.59      237.86      2.02 o
  -2  11   3       23.84       27.45      0.86 o
  -1  11   3      389.37      397.56      1.66 o
   0  11   3      117.05      128.02      1.66 o
   1  11   3       88.39       97.55      1.15 o
   2  11   3       33.93       32.09      0.68 o
   3  11   3        4.28        5.51      0.36 o
   4  11   3        0.54        1.54      0.15 o
   5  11   3       16.29       17.04      0.50 o
  -3  12   3      287.79      210.36      1.53 o
  -1  12   3       27.88       16.63      0.68 o
   0  12   3       53.20       52.72      0.75 o
   1  12   3      105.21      116.75      2.85 o
   2  12   3       26.47       32.65      0.61 o
   3  12   3        2.98        2.62      0.23 o
   4  12   3        3.45        2.81      0.28 o
  -2  13   3       12.83        8.35      0.38 o
  -1  13   3       26.87       19.06      0.57 o
   0  13   3       13.48        7.07      0.27 o
   1  13   3        9.97        7.83      0.29 o
   2  13   3       39.33       40.91      0.52 o
  -2 -11   4      163.56      120.09      2.29 o
  -1 -11   4       31.70       19.94      0.73 o
   0 -11   4       26.20       23.59      5.07 o
   1 -11   4       87.99       90.28      1.16 o
   2 -11   4       36.50       38.52      0.71 o
  -3 -10   4        7.17        7.57      0.93 o
  -2 -10   4      129.85      134.28      2.88 o
  -1 -10   4       68.12       70.80      0.85 o
   0 -10   4       19.98       18.16      0.65 o
   1 -10   4        0.13        0.11      0.23 o
   2 -10   4       23.08       25.56      0.76 o
   3 -10   4      156.77      139.70      6.34 o
  -4  -9   4        0.20        0.83      0.76 o
  -3  -9   4       29.86       30.38      1.70 o
  -2  -9   4       74.80       80.62      0.91 o
  -1  -9   4      203.72      219.98      1.55 o
   0  -9   4       16.85       29.34      0.71 o
   1  -9   4       42.54       53.63      5.02 o
   2  -9   4       27.93       27.44      2.92 o
   3  -9   4      267.63      271.18      4.51 o
   4  -9   4       65.68       68.74      0.96 o
  -4  -8   4       20.65       18.97      1.83 o
  -3  -8   4      303.31      312.32      2.77 o
  -2  -8   4      328.61      370.75      1.87 o
  -1  -8   4        0.29        3.45      0.41 o
   0  -8   4       65.81       73.93      1.25 o
   1  -8   4      229.69      260.27      2.18 o
   2  -8   4      126.61      142.39      3.27 o
   3  -8   4        0.30        0.73      0.25 o
   4  -8   4        8.23        7.92      0.47 o
   5  -8   4       40.39       37.12      5.95 o
  -5  -7   4       70.04       72.50      1.08 o
  -4  -7   4      105.74      100.57      1.03 o
  -3  -7   4       22.81       18.53      0.53 o
  -2  -7   4      182.79      182.35      2.27 o
  -1  -7   4      129.67      115.90      1.08 o
   0  -7   4       14.94       17.20      0.55 o
   1  -7   4        1.90        1.99      0.24 o
   2  -7   4       69.48       82.38      1.47 o
   3  -7   4      556.51      602.14     24.24 o
   4  -7   4       63.76       67.86      1.29 o
   5  -7   4        2.66        2.17      0.81 o
   6  -7   4        0.37        0.39      0.21 o
  -6  -6   4        7.14        5.01      0.38 o
  -5  -6   4       88.10       89.30      2.52 o
  -4  -6   4      266.14      274.90      1.94 o
  -3  -6   4      213.07      200.60      1.60 o
  -2  -6   4       51.93       53.60      0.75 o
  -1  -6   4      736.43      722.77      7.21 o
   0  -6   4      333.40      354.03      3.45 o
   1  -6   4      116.21      118.65      2.49 o
   2  -6   4        0.72        1.54      0.46 o
   3  -6   4     1345.27     1398.84     16.53 o
   4  -6   4       15.53       17.07      0.76 o
   5  -6   4      204.81      217.39     10.75 o
   6  -6   4      309.30      313.32     14.73 o
  -7  -5   4      117.70      116.62      1.16 o
  -6  -5   4        0.72        1.11      0.21 o
  -5  -5   4      156.27      163.76      1.03 o
  -4  -5   4      142.05      142.41      1.39 o
  -3  -5   4      275.24      243.15      1.33 o
  -2  -5   4      458.38      456.97      5.86 o
  -1  -5   4     1260.06     1301.90     21.60 o
   0  -5   4       69.10       87.44      1.21 o
   1  -5   4      246.81      235.96      3.73 o
   2  -5   4      103.81       95.42      0.97 o
   3  -5   4      104.50      113.63      4.53 o
   4  -5   4      382.18      404.59      3.18 o
   5  -5   4        3.51        1.58      0.33 o
   6  -5   4       96.53       92.44     18.49 o
   7  -5   4       68.61       61.16      4.85 o
  -7  -4   4        8.02        7.08      0.29 o
  -6  -4   4        2.46        3.27      0.27 o
  -5  -4   4      391.40      396.94      1.65 o
  -4  -4   4       17.14       19.79      0.36 o
  -3  -4   4       10.19        6.83      0.29 o
  -2  -4   4      319.15      331.59      1.41 o
  -1  -4   4      752.66      637.12     16.51 o
   0  -4   4      254.03      263.88      3.67 o
   1  -4   4      245.73      291.56      2.43 o
   2  -4   4      743.28      790.43      4.37 o
   3  -4   4     1564.65     1577.78     31.46 o
   4  -4   4       66.70       55.79      1.22 o
   5  -4   4       45.14       48.00      1.70 o
   6  -4   4       18.55       17.33      1.15 o
   7  -4   4      184.28      214.97     16.17 o
  -7  -3   4      114.92      125.68      2.29 o
  -6  -3   4       64.85       66.36      0.86 o
  -5  -3   4       34.68       39.91      0.57 o
  -4  -3   4      232.93      221.88      1.48 o
  -3  -3   4      541.94      510.72      2.42 o
  -2  -3   4      207.59      227.82      5.13 o
  -1  -3   4     1373.85     1412.51      8.45 o
   0  -3   4        4.30        4.04      0.86 o
   1  -3   4     1031.33     1052.82      3.90 o
   2  -3   4      548.52      647.81      3.03 o
   3  -3   4        9.78       10.91      0.56 o
   4  -3   4        8.43        9.93      0.56 o
   5  -3   4        0.58        2.84      0.39 o
   6  -3   4      257.92      250.70     10.50 o
   7  -3   4        1.66        2.57      1.08 o
  -7  -2   4       81.33       91.98      1.39 o
  -6  -2   4      123.45      129.00      1.22 o
  -5  -2   4       60.57       57.02      1.00 o
  -4  -2   4       27.33       22.81      0.42 o
  -3  -2   4      394.03      362.37      2.07 o
  -2  -2   4      248.81      238.21      5.95 o
  -1  -2   4     2162.61     2234.85     40.39 o
   0  -2   4      592.36      613.18     10.83 o
   1  -2   4      923.81      975.31      3.16 o
   2  -2   4      516.60      564.53      2.42 o
   3  -2   4       13.59       12.67      0.53 o
   4  -2   4        1.74        2.99      0.40 o
   5  -2   4        8.13        7.38      0.40 o
   6  -2   4       56.56       67.85      1.73 o
   7  -2   4       65.92       80.07      2.91 o
  -7  -1   4       23.87       25.01      0.83 o
  -6  -1   4        2.22        1.53      0.32 o
  -5  -1   4       21.35       21.98      0.43 o
  -4  -1   4      124.24      109.70      0.95 o
  -3  -1   4      259.30      267.16      4.32 o
  -2  -1   4      338.09      307.25      3.79 o
  -1  -1   4     1695.87     1893.78      7.78 o
   0  -1   4     2807.31     2535.50     78.96 o
   1  -1   4      126.54      120.51     12.61 o
   2  -1   4     2266.34     2447.11     92.12 o
   4  -1   4      541.90      562.10      9.11 o
   5  -1   4       26.48       32.32      1.24 o
   6  -1   4       88.61       83.35      1.43 o
   7  -1   4       59.29       72.84      1.48 o
  -8   0   4       46.52       38.22      0.62 o
  -7   0   4      100.20      113.24      1.56 o
  -6   0   4      243.30      237.06      3.67 o
  -5   0   4      216.43      201.56      1.48 o
  -4   0   4      465.16      448.34      3.13 o
  -3   0   4      223.61      212.15      3.67 o
  -2   0   4      252.50      244.14      7.10 o
  -1   0   4       23.94       18.67      0.75 o
   0   0   4       11.20        6.26      0.19 o
   2   0   4      834.27      961.61      6.18 o
   4   0   4      260.06      272.30      1.72 o
   5   0   4       10.70        8.86      0.59 o
   6   0   4      323.19      370.64      7.74 o
   7   0   4        2.61        1.53      0.54 o
   8   0   4      121.64      101.42      1.82 o
  -8   1   4        7.52        6.90      0.34 o
  -7   1   4       23.43       24.83      0.78 o
  -6   1   4        1.59        1.85      0.47 o
  -5   1   4        3.95        3.24      0.55 o
  -4   1   4      138.75      138.58      4.22 o
  -3   1   4     1216.25     1242.67      8.29 o
  -2   1   4       51.08       25.11      0.83 o
  -1   1   4        7.29        5.95      0.47 o
   0   1   4     1008.38      855.44      2.72 o
   2   1   4      444.68      434.64      1.24 o
   3   1   4        1.97        3.51      0.74 o
   4   1   4      101.93       96.90      1.23 o
   5   1   4       51.81       55.92      0.85 o
   6   1   4      405.24      459.47      6.49 o
   7   1   4       11.00       12.54      0.70 o
   8   1   4        0.79        0.80      0.50 o
  -8   2   4        3.09        2.37      0.18 o
  -7   2   4        1.04        1.45      0.37 o
  -6   2   4        6.94        4.48      0.50 o
  -5   2   4     1071.37      942.44      4.63 o
  -4   2   4      507.36      477.38     13.65 o
  -2   2   4      733.73      722.56      4.83 o
  -1   2   4     1067.90      956.30      8.84 o
   0   2   4     1395.02     1291.99      4.42 o
   2   2   4      924.36     1065.89      4.88 o
   3   2   4      367.43      401.73      2.62 o
   4   2   4     1638.30     1631.57      4.68 o
   5   2   4      166.62      165.13      1.74 o
   6   2   4        1.20        2.58      0.21 o
   7   2   4        2.44        4.77      0.31 o
   8   2   4      150.49      133.45      2.00 o
  -7   3   4       23.91       26.36      0.76 o
  -6   3   4      113.88      108.83      1.67 o
  -5   3   4       32.94       28.41      0.88 o
  -4   3   4      167.13      156.11      1.69 o
  -2   3   4       30.05       21.31      0.82 o
  -1   3   4      531.57      551.72     13.89 o
   0   3   4     1165.69     1152.73     23.74 o
   1   3   4      239.58      220.65      5.97 o
   2   3   4      546.21      660.33     14.62 o
   3   3   4       79.18       71.24      1.32 o
   4   3   4      125.97      111.69      1.97 o
   5   3   4       36.06       38.63      0.63 o
   6   3   4      873.39     1022.14      7.13 o
   7   3   4       31.49       30.92      1.07 o
  -7   4   4       20.91       25.84      0.71 o
  -6   4   4       85.71       85.83      1.44 o
  -5   4   4      424.07      424.91      3.07 o
  -4   4   4       32.67       27.71      0.81 o
  -3   4   4       73.29       75.08      1.07 o
  -1   4   4      469.63      440.73     13.93 o
   0   4   4      887.69      785.26      7.79 o
   1   4   4     1195.98     1240.98      9.06 o
   2   4   4      253.27      261.47      1.38 o
   3   4   4       32.46       24.34      0.51 o
   4   4   4      604.82      600.94      4.74 o
   5   4   4       34.43       35.04      0.51 o
   6   4   4      595.06      709.23      9.88 o
   7   4   4       16.08       16.28      0.33 o
  -7   5   4        0.18        0.13      0.29 o
  -6   5   4       19.71       21.18      0.77 o
  -5   5   4      443.93      432.39      3.05 o
  -4   5   4      165.27      156.84      1.74 o
  -3   5   4        2.76        3.76      0.41 o
  -1   5   4      832.16      867.11      3.96 o
   0   5   4      110.76      112.83      5.63 o
   1   5   4     1434.98     1427.28     21.78 o
   2   5   4      776.25      836.34     14.29 o
   3   5   4        0.31        8.22      0.71 o
   4   5   4      110.59      117.56      2.12 o
   5   5   4      502.30      507.43      9.75 o
   6   5   4       47.73       57.37      1.24 o
   7   5   4        8.81        6.25      0.34 o
  -7   6   4       48.54       52.68      0.78 o
  -6   6   4      326.89      342.75      4.90 o
  -5   6   4       35.96       36.36      0.67 o
  -4   6   4       34.20       28.67      0.80 o
  -3   6   4      139.11      134.28      1.39 o
  -2   6   4      410.11      404.30      1.59 o
  -1   6   4      118.24      119.35      1.66 o
   0   6   4      441.34      505.64      3.26 o
   1   6   4      476.48      543.12      6.79 o
   2   6   4       43.13       45.06      1.40 o
   3   6   4      193.20      169.66      2.13 o
   4   6   4        0.04       16.31      0.60 o
   5   6   4      242.80      270.34      6.65 o
   6   6   4      102.08      118.79      2.94 o
   7   6   4       11.93       10.57      0.31 o
  -7   7   4       28.26       27.67      0.50 o
  -6   7   4        3.23        3.51      0.37 o
  -5   7   4       45.96       52.43      0.76 o
  -4   7   4       49.28       39.20      0.67 o
  -3   7   4      273.05      264.39      1.52 o
  -2   7   4        8.37        9.05      2.77 o
  -1   7   4      695.43      641.70      4.65 o
   0   7   4      309.37      294.39      1.81 o
   1   7   4      113.17      115.85      1.44 o
   2   7   4      316.78      335.43      3.63 o
   3   7   4        3.14        3.45      0.42 o
   4   7   4       18.11       17.59      0.48 o
   5   7   4       24.30       30.16      3.09 o
   6   7   4       37.65       48.78      1.14 o
   7   7   4       14.72       10.23      0.29 o
  -6   8   4       14.79       15.06      0.52 o
  -5   8   4       14.62       15.95      0.63 o
  -4   8   4       43.63       39.17      0.95 o
  -3   8   4        1.54        1.49      0.44 o
  -2   8   4       95.37       88.13      1.19 o
  -1   8   4        5.34        6.45      0.56 o
   0   8   4     1572.81     1484.03     12.56 o
   1   8   4       23.18       19.48      0.69 o
   2   8   4       36.81       40.08      0.66 o
   3   8   4        0.01        3.46      0.30 o
   4   8   4      264.12      296.84      1.88 o
   5   8   4      116.24      130.63      1.66 o
   6   8   4       26.00       27.65      0.81 o
  -6   9   4       11.51        9.17      1.50 o
  -5   9   4       93.63       97.66      1.24 o
  -4   9   4       77.86       84.59      1.31 o
  -3   9   4      363.52      365.48      2.69 o
  -2   9   4       36.84       40.52      0.97 o
  -1   9   4      355.17      348.40      2.38 o
   0   9   4        0.10        0.65      0.28 o
   1   9   4       22.04       15.33      0.67 o
   2   9   4      166.79      156.04      1.47 o
   3   9   4        0.37        0.53      0.22 o
   4   9   4       26.21       34.61      0.60 o
   5   9   4       18.21       19.22      0.49 o
   6   9   4        7.36        6.26      0.30 o
  -5  10   4       33.95       33.58      0.66 o
  -4  10   4       26.30       24.52      0.71 o
  -3  10   4        6.01        4.25      0.46 o
  -2  10   4      102.11       96.83      3.91 o
  -1  10   4      402.59      409.80      5.30 o
   0  10   4      306.73      305.08      1.89 o
   1  10   4      624.07      609.87      2.86 o
   2  10   4       28.23       32.25      1.18 o
   3  10   4        3.73        6.14      0.27 o
   4  10   4        3.84        4.35      0.38 o
   5  10   4       49.86       50.88      0.70 o
  -5  11   4       19.48       14.93      0.43 o
  -4  11   4        1.57        1.13      0.31 o
  -3  11   4        1.10        0.98      0.39 o
  -2  11   4       38.25       41.54      1.00 o
  -1  11   4       10.09       10.28      0.59 o
   0  11   4      195.74      200.01      1.57 o
   1  11   4        1.53        0.87      0.26 o
   2  11   4       44.69       48.68      0.84 o
   3  11   4       24.57       28.74      0.63 o
   4  11   4       10.68        8.30      0.23 o
   5  11   4       57.87       60.09      0.88 o
  -3  12   4        0.51        1.77      0.28 o
  -1  12   4      118.28      111.74      1.40 o
   0  12   4        4.89        6.45      0.36 o
   1  12   4        0.08        0.96      0.29 o
   2  12   4       12.98       11.76      0.42 o
   3  12   4       33.75       40.35      0.60 o
   4  12   4       15.45       13.39      0.50 o
   0  13   4       12.57        7.89      0.40 o
   1  13   4        0.61        2.20      0.20 o
   2  13   4       33.55       32.48      1.07 o
   0 -11   5        4.51        3.98      0.29 o
   1 -11   5       24.27       20.36      0.50 o
  -3 -10   5       14.95       11.56      0.91 o
  -2 -10   5        1.12        0.73      0.67 o
  -1 -10   5      161.62      150.26      3.82 o
   0 -10   5        2.67        2.49      0.34 o
   1 -10   5        6.04        3.37      2.71 o
   2 -10   5       31.05       28.06      0.70 o
  -4  -9   5        8.39        5.77      0.81 o
  -3  -9   5       90.78      106.09      2.61 o
  -2  -9   5       21.41       20.17      0.89 o
  -1  -9   5        3.57        4.14      0.35 o
   0  -9   5       93.50      102.42      3.58 o
   1  -9   5      123.75      141.25     11.26 o
   2  -9   5        5.61        4.96      0.50 o
   3  -9   5       36.42       34.92      0.60 o
   4  -9   5        0.75        1.18      0.17 o
  -4  -8   5       13.12        8.19      1.05 o
  -3  -8   5       24.29       22.97      1.59 o
  -2  -8   5       55.44       63.13      1.12 o
  -1  -8   5      232.16      251.35      1.98 o
   0  -8   5      124.96      132.87      1.26 o
   1  -8   5      348.01      360.71      7.25 o
   2  -8   5      328.94      355.81     15.31 o
   3  -8   5        6.03        5.88      0.32 o
   4  -8   5        6.12        6.81      0.42 o
   5  -8   5       56.64       46.88      9.45 o
  -4  -7   5       74.33       65.96      2.32 o
  -3  -7   5       35.22       35.63      0.92 o
  -2  -7   5      104.96      101.39      3.02 o
  -1  -7   5      350.37      338.16      2.64 o
   0  -7   5        2.13        1.98      0.33 o
   1  -7   5        2.13        1.41      0.35 o
   2  -7   5      210.70      212.86      1.90 o
   3  -7   5      132.22      142.84      2.70 o
   4  -7   5      172.05      168.76      1.86 o
   5  -7   5       72.64       74.99     10.18 o
  -4  -6   5      113.62      106.36      1.33 o
  -3  -6   5      480.28      484.67      4.48 o
  -2  -6   5      239.54      236.49      3.93 o
  -1  -6   5      205.13      193.45      1.79 o
   0  -6   5       65.89       59.04      0.83 o
   1  -6   5      411.19      405.73     11.55 o
   2  -6   5       80.67       70.75      0.87 o
   3  -6   5       56.99       50.59      0.81 o
   4  -6   5        7.41        9.68      0.58 o
   5  -6   5       98.13      117.64      4.47 o
   6  -6   5       95.57       73.33     13.69 o
  -6  -5   5      139.20      119.27      1.15 o
  -5  -5   5        9.30        7.52      1.34 o
  -4  -5   5        1.69        3.08      0.73 o
  -3  -5   5      117.95      117.25      1.14 o
  -2  -5   5       40.10       31.05      0.84 o
  -1  -5   5       44.21       43.39      0.75 o
   0  -5   5      213.17      219.61      3.05 o
   1  -5   5      113.54       95.27      0.94 o
   2  -5   5       47.78       40.13      0.69 o
   3  -5   5        3.90        4.34      0.98 o
   4  -5   5      216.52      229.58      2.37 o
   5  -5   5        1.80        5.18      0.28 o
   6  -5   5        0.69        1.19      0.17 o
  -7  -4   5       95.01       87.74      1.04 o
  -6  -4   5       87.15       93.33      1.18 o
  -5  -4   5      206.84      210.95      1.34 o
  -4  -4   5      393.44      383.70     13.62 o
  -3  -4   5       11.61       16.71      0.70 o
  -2  -4   5       12.32        9.84      0.46 o
  -1  -4   5      686.49      642.27      2.13 o
   0  -4   5       21.62       25.70      1.35 o
   1  -4   5      168.59      156.98      2.15 o
   2  -4   5      192.77      192.28      2.80 o
   3  -4   5       49.59       52.75      0.92 o
   4  -4   5      387.82      378.45      3.01 o
   5  -4   5      373.90      420.07      9.42 o
   6  -4   5       16.45       17.36      1.15 o
   7  -4   5        2.13        1.66      0.76 o
  -7  -3   5       74.52       75.51      1.10 o
  -6  -3   5       45.23       50.96      1.00 o
  -5  -3   5      209.99      202.78      1.38 o
  -4  -3   5       64.92       68.19      0.97 o
  -3  -3   5       39.23       34.58      0.55 o
  -2  -3   5      273.71      280.16      4.97 o
  -1  -3   5      418.74      449.98      5.16 o
   0  -3   5     1684.83     1733.47      8.59 o
   1  -3   5      113.48      110.21      2.08 o
   2  -3   5      748.71      702.79     25.68 o
   3  -3   5      393.41      383.07      2.72 o
   4  -3   5       61.86       49.76      1.11 o
   5  -3   5        7.35        7.73      0.43 o
   6  -3   5       12.17       12.98      0.46 o
   7  -3   5       16.36       24.05      2.41 o
  -7  -2   5        6.03        7.51      0.46 o
  -6  -2   5       28.74       37.54      0.91 o
  -5  -2   5      120.60      122.68      1.95 o
  -4  -2   5       75.14       68.25      0.81 o
  -3  -2   5       59.55       60.65      0.95 o
  -2  -2   5       86.33       81.16      1.77 o
  -1  -2   5      106.48       86.30      1.46 o
   0  -2   5      187.77      199.89      1.36 o
   1  -2   5      310.19      299.06      2.72 o
   3  -2   5      558.70      540.53      2.98 o
   4  -2   5        3.32        3.53      0.33 o
   5  -2   5        1.28        5.94      0.38 o
   6  -2   5        0.10       -0.19      0.36 o
   7  -2   5       28.61       26.85      0.90 o
  -7  -1   5        8.12        7.61      0.48 o
  -6  -1   5        5.44        5.06      1.06 o
  -5  -1   5       48.53       42.21      1.16 o
  -4  -1   5      102.04       99.85      0.95 o
  -3  -1   5      491.45      499.83      2.38 o
  -2  -1   5      243.59      228.00      3.48 o
  -1  -1   5       55.82       53.30      1.63 o
   0  -1   5      597.37      656.55      9.49 o
   1  -1   5      199.03      231.17      1.79 o
   3  -1   5      550.36      595.61      2.90 o
   4  -1   5      341.96      371.30      2.72 o
   5  -1   5       91.62       91.06      2.97 o
   6  -1   5        3.57        3.48      0.33 o
   7  -1   5        3.27        3.93      0.70 o
  -7   0   5        5.38        5.50      0.46 o
  -6   0   5       34.71       39.50      2.65 o
  -5   0   5      592.83      574.78      3.45 o
  -4   0   5        1.77        0.81      0.52 o
  -3   0   5        7.83        4.82      1.18 o
  -2   0   5     2645.61     2583.51     10.74 o
  -1   0   5      394.77      360.00      3.36 o
   0   0   5     1152.00     1041.50     11.43 o
   3   0   5        3.99        2.29      0.42 o
   4   0   5       27.44       36.34      0.63 o
   5   0   5       17.99       17.06      0.51 o
   6   0   5      121.50      117.70      1.50 o
   7   0   5        4.48        9.20      1.77 o
  -7   1   5       20.96       27.06      0.80 o
  -6   1   5      348.75      363.40      3.05 o
  -5   1   5       75.12       69.39      0.94 o
  -4   1   5        5.49        5.70      0.46 o
  -3   1   5      390.08      398.22      4.93 o
  -2   1   5       92.58       90.40      2.04 o
  -1   1   5        0.57        5.32      0.97 o
   0   1   5       21.75       11.08      0.22 o
   3   1   5      410.15      425.08      4.82 o
   4   1   5        1.17        0.96      0.27 o
   5   1   5        5.98        6.40      0.53 o
   6   1   5      201.72      211.81      1.54 o
   7   1   5        2.29        3.08      0.57 o
  -7   2   5       29.98       26.98      0.79 o
  -6   2   5       75.40       79.26      1.44 o
  -5   2   5        0.01        0.30      0.38 o
  -4   2   5      103.40      100.15      4.28 o
  -2   2   5      154.38      132.08      1.97 o
  -1   2   5      830.57      784.11     26.52 o
   0   2   5      160.20      128.56      1.27 o
   2   2   5      167.81      137.81      2.65 o
   3   2   5      204.59      230.09      8.30 o
   4   2   5     1082.44     1175.57     13.49 o
   5   2   5      156.70      170.63      1.69 o
   6   2   5        0.48        1.38      0.26 o
   7   2   5       33.54       37.60      2.53 o
  -7   3   5        9.53        7.63      0.48 o
  -6   3   5       51.11       49.76      1.16 o
  -5   3   5      505.96      477.47      3.29 o
  -4   3   5      368.64      336.39      2.51 o
  -3   3   5     1427.16     1304.60      4.18 o
  -2   3   5     1189.06     1119.93      5.76 o
  -1   3   5      405.87      365.94      2.56 o
   0   3   5       74.27       58.49      2.12 o
   1   3   5      286.58      226.84     29.38 o
   2   3   5       34.50       32.68      0.76 o
   3   3   5      174.12      145.27      2.43 o
   4   3   5      356.86      340.74      2.61 o
   5   3   5      220.59      228.03      1.17 o
   6   3   5      231.57      255.91      2.25 o
   7   3   5      141.29      131.39      0.89 o
  -7   4   5       21.02       20.17      0.63 o
  -6   4   5        3.88        2.41      0.40 o
  -5   4   5       18.22       18.95      0.78 o
  -4   4   5      101.36       97.51      1.40 o
  -3   4   5       21.79       25.61      0.69 o
  -2   4   5      371.45      375.47      3.68 o
  -1   4   5       93.62       86.39      1.84 o
   0   4   5      461.66      445.97      5.25 o
   1   4   5      712.69      756.03     15.46 o
   2   4   5       18.64       17.91      5.59 o
   3   4   5        0.33        3.57      0.77 o
   4   4   5      802.91      805.29      2.35 o
   5   4   5        1.02        2.85      0.23 o
   6   4   5      374.45      414.87      3.97 o
   7   4   5       32.45       33.04      2.38 o
  -7   5   5      102.94      111.93      0.85 o
  -6   5   5        1.89        1.85      0.37 o
  -5   5   5       75.90       74.18      1.31 o
  -4   5   5        9.10        8.90      0.56 o
  -3   5   5     1126.51     1140.00     23.29 o
  -1   5   5      101.71       88.74      1.13 o
   0   5   5       46.90       56.94      6.97 o
   1   5   5      139.98      158.91      1.91 o
   2   5   5      490.70      491.05      2.37 o
   3   5   5      308.96      302.05      2.05 o
   4   5   5       29.23       37.48      0.68 o
   5   5   5        3.47        6.70      0.45 o
   6   5   5       87.80      101.63      1.21 o
   7   5   5       32.00       27.34      0.38 o
  -7   6   5        0.04        0.55      0.22 o
  -6   6   5      145.76      176.46      1.24 o
  -5   6   5      444.14      467.56      3.07 o
  -4   6   5      374.79      369.14      2.65 o
  -3   6   5      132.84      135.03      4.05 o
  -2   6   5      169.75      161.98      1.69 o
  -1   6   5      394.26      388.10      2.53 o
   0   6   5      210.30      178.90      4.91 o
   1   6   5      425.69      396.25     16.75 o
   2   6   5       16.77       21.36      0.59 o
   3   6   5      121.83      117.27      2.46 o
   4   6   5      546.42      558.24      4.10 o
   5   6   5       80.56       85.65      1.00 o
   6   6   5      103.90      123.62      1.19 o
   7   6   5      145.54      126.08      2.51 o
  -7   7   5       10.95       10.46      0.34 o
  -6   7   5        0.04        0.69      0.30 o
  -5   7   5        3.62        3.01      0.31 o
  -4   7   5       17.68       15.47      0.72 o
  -3   7   5      124.23      119.18      1.00 o
  -2   7   5      340.54      325.16      5.86 o
  -1   7   5       59.93       63.85      1.06 o
   0   7   5      106.38      113.86      1.11 o
   1   7   5     1091.05     1055.44      5.77 o
   2   7   5        0.87       -0.23      0.35 o
   3   7   5      174.14      168.17      4.16 o
   4   7   5        7.35        9.36      0.64 o
   5   7   5      134.94      143.00      1.43 o
   6   7   5      112.38      132.62      4.28 o
   7   7   5        0.17        0.85      0.40 o
  -6   8   5      156.34      177.77      1.47 o
  -5   8   5       44.97       48.49      0.99 o
  -4   8   5        6.42        5.63      0.48 o
  -3   8   5        0.56        0.02      0.02 o
  -2   8   5      214.35      194.99      7.15 o
  -1   8   5      220.61      213.28      3.16 o
   0   8   5       47.65       46.91      0.69 o
   1   8   5       79.91       71.62      2.71 o
   2   8   5       58.76       45.74      0.67 o
   3   8   5      114.52      110.03      0.98 o
   4   8   5        1.26        5.48      0.33 o
   5   8   5       12.03       15.77      0.84 o
   6   8   5        9.07        7.59      0.36 o
  -6   9   5       74.91       68.09      6.34 o
  -5   9   5       31.89       35.68      0.78 o
  -4   9   5       15.55       15.31      0.66 o
  -3   9   5      338.29      343.53      2.60 o
  -2   9   5        0.31        0.29      0.40 o
  -1   9   5        2.63        2.76      0.32 o
   0   9   5       38.79       36.48      0.66 o
   1   9   5     1182.53     1110.61     12.69 o
   2   9   5      106.63      101.32      2.17 o
   3   9   5      110.35      107.34      0.96 o
   4   9   5       11.49       12.43      0.32 o
   5   9   5      140.83      163.04      1.26 o
   6   9   5        9.14        9.44      0.42 o
  -5  10   5        5.70        5.31      0.36 o
  -4  10   5        0.81        1.66      0.34 o
  -3  10   5        0.34        0.12      0.28 o
  -2  10   5      164.41      172.78      1.88 o
  -1  10   5        6.84       11.29      0.68 o
   0  10   5      196.81      193.61      1.43 o
   1  10   5      732.79      753.90     12.67 o
   2  10   5       74.40       73.33      1.05 o
   3  10   5       18.96       19.03      0.47 o
   4  10   5       15.49       15.14      0.58 o
   5  10   5       51.72       59.41      0.58 o
  -5  11   5        6.26        5.30      0.29 o
  -4  11   5       27.63       27.34      0.64 o
  -3  11   5      141.51      145.80      1.57 o
  -2  11   5      108.46      103.90      1.45 o
  -1  11   5        1.63        2.32      0.25 o
   0  11   5      100.46      112.76      1.19 o
   1  11   5        6.53        6.19      0.50 o
   2  11   5       21.04       20.24      0.46 o
   3  11   5        8.18       11.32      0.51 o
   4  11   5        1.08        1.19      0.26 o
   5  11   5       23.28       20.52      0.84 o
  -4  12   5      105.94       85.74      0.87 o
  -3  12   5        6.00        5.23      0.39 o
  -2  12   5        0.96        1.04      0.33 o
  -1  12   5       30.50       25.05      0.76 o
   0  12   5      178.81      176.52      1.96 o
   1  12   5      168.49      182.60      1.41 o
   2  12   5       10.76        6.76      0.36 o
   3  12   5        3.83        5.05      0.28 o
   4  12   5        3.91        2.57      0.31 o
   0  13   5       45.51       34.93      1.43 o
   1  13   5      147.05      129.06      3.62 o
   2  13   5       21.05       25.10      1.74 o
  -2 -10   6       19.15       11.19      0.93 o
  -1 -10   6        2.06        2.36      0.70 o
   0 -10   6       90.68       79.38     12.42 o
   1 -10   6        0.63        0.42      0.23 o
   2 -10   6        2.49        1.53      0.26 o
  -3  -9   6        3.79        1.89      0.75 o
  -2  -9   6      151.32      155.26      3.44 o
  -1  -9   6      134.34      150.25      4.77 o
   0  -9   6       27.87       29.38      2.13 o
   1  -9   6       71.72       77.14     10.97 o
   2  -9   6        0.52        0.62      0.28 o
   3  -9   6       27.89       24.11      0.41 o
  -4  -8   6        0.50       -0.12      0.33 o
  -3  -8   6        6.15        4.27      0.94 o
  -2  -8   6       14.11       12.56      0.58 o
  -1  -8   6        9.17        6.82      0.90 o
   0  -8   6        2.53        2.77      1.31 o
   1  -8   6       84.79       92.58      3.99 o
   2  -8   6       31.81       33.42      1.53 o
   3  -8   6       31.98       29.51      0.90 o
   4  -8   6        2.08        1.19      0.18 o
  -4  -7   6        9.43        8.15      1.12 o
  -3  -7   6       10.30        5.58      1.11 o
  -2  -7   6       25.75       30.60      1.89 o
  -1  -7   6       40.62       44.86      1.06 o
   0  -7   6      511.85      492.58      8.68 o
   1  -7   6       84.25       75.72      1.12 o
   2  -7   6       45.45       52.21      1.42 o
   3  -7   6        7.99       11.13      0.42 o
   4  -7   6        0.96        1.18      0.29 o
   5  -7   6        4.25        5.07      0.56 o
  -6  -6   6       52.24       39.61      0.66 o
  -4  -6   6        0.15       -0.09      0.09 o
  -3  -6   6       75.00       70.33      2.07 o
  -2  -6   6      180.69      195.91      1.99 o
  -1  -6   6      328.80      341.96      2.66 o
   0  -6   6       97.14      101.47      1.66 o
   1  -6   6       73.40       69.33      1.70 o
   2  -6   6      385.37      365.77      7.94 o
   3  -6   6      200.69      224.83      3.74 o
   4  -6   6      198.53      226.63      2.20 o
   5  -6   6       93.00      117.26      4.69 o
   6  -6   6      189.67      208.69      1.37 o
  -4  -5   6        2.45        2.62      1.20 o
  -3  -5   6       11.98       12.72      0.45 o
  -2  -5   6      425.05      416.21      5.38 o
  -1  -5   6      300.04      285.84      3.33 o
   0  -5   6      117.99      107.53      1.50 o
   1  -5   6        2.46        2.65      0.32 o
   2  -5   6      658.58      627.62      4.52 o
   3  -5   6        0.21        0.21      0.37 o
   4  -5   6      274.53      287.81      7.36 o
   5  -5   6        0.39        1.19      0.20 o
   6  -5   6       13.09       13.92      0.32 o
  -4  -4   6       13.08       15.40      0.64 o
  -3  -4   6      331.12      325.81      2.91 o
  -2  -4   6      329.43      312.38      7.95 o
  -1  -4   6       13.06       15.20      0.88 o
   0  -4   6      100.67       80.73      0.70 o
   1  -4   6      196.77      189.54      1.61 o
   2  -4   6     1325.03     1281.30     15.12 o
   3  -4   6       24.18       27.86      0.66 o
   4  -4   6        0.00        0.73      0.42 o
   5  -4   6        1.68        1.34      0.22 o
   6  -4   6      104.52      139.01      0.98 o
  -7  -3   6       21.11       21.46      0.56 o
  -5  -3   6        0.36        0.78      0.40 o
  -4  -3   6      357.14      301.43      2.38 o
  -3  -3   6        1.21        4.32      0.73 o
  -2  -3   6       36.12       36.99      1.57 o
  -1  -3   6      250.78      248.42      1.43 o
   0  -3   6      903.80      871.92      3.47 o
   1  -3   6      108.80      118.96      1.74 o
   2  -3   6       24.96       22.27      0.67 o
   3  -3   6      347.79      327.94      7.40 o
   4  -3   6      870.14      897.48      3.24 o
   5  -3   6       19.75       21.48      0.46 o
   6  -3   6        0.11        1.94      0.32 o
   7  -3   6        3.88        5.29      0.28 o
  -7  -2   6      133.77      128.15      1.32 o
  -6  -2   6       19.10       20.25      0.80 o
  -5  -2   6       78.94       84.87      1.27 o
  -4  -2   6        0.61        3.55      0.40 o
  -3  -2   6      826.26      859.87     12.29 o
  -2  -2   6      650.63      581.15      8.70 o
  -1  -2   6      421.83      399.25      4.46 o
   0  -2   6       18.22       11.91      0.85 o
   1  -2   6     1726.95     1740.12      8.55 o
   2  -2   6      479.97      430.75      1.62 o
   3  -2   6       25.98       29.43      0.80 o
   4  -2   6      428.78      403.31      2.50 o
   5  -2   6       79.59       79.98      0.94 o
   6  -2   6       17.68       18.21      1.26 o
   7  -2   6       40.97       45.64      2.52 o
  -7  -1   6       33.54       32.19      0.75 o
  -6  -1   6       81.83       96.45      1.59 o
  -5  -1   6        0.51        1.52      0.40 o
  -4  -1   6      524.76      494.21      1.95 o
  -3  -1   6      559.37      529.13     17.20 o
  -2  -1   6      150.61      106.88      2.60 o
  -1  -1   6      213.87      211.59      7.55 o
   0  -1   6      227.35      190.29      5.84 o
   2  -1   6       33.59       22.69      0.64 o
   3  -1   6      161.99      155.79      1.62 o
   4  -1   6       50.05       38.04      0.71 o
   5  -1   6       54.93       51.25      1.04 o
   6  -1   6        0.51        1.07      0.21 o
   7  -1   6       20.89       22.14      2.20 o
  -7   0   6       25.34       21.91      0.68 o
  -6   0   6       80.05       86.39      1.50 o
  -5   0   6       13.81       14.45      0.66 o
  -4   0   6      981.58      944.99      3.85 o
  -3   0   6      471.83      417.00      2.71 o
  -2   0   6      401.33      388.35     10.29 o
  -1   0   6      375.44      343.49      4.37 o
   0   0   6       79.63       53.55      0.56 o
   3   0   6      245.31      251.18      1.53 o
   4   0   6      183.86      175.87      1.81 o
   5   0   6        0.61        0.46      0.36 o
   6   0   6        0.59        0.80      0.49 o
   7   0   6        0.26        1.04      0.19 o
  -7   1   6       47.68       53.43      0.99 o
  -6   1   6       91.35      103.07      1.60 o
  -5   1   6      436.31      425.07      3.26 o
  -4   1   6        5.60        6.04      0.48 o
  -3   1   6      515.79      470.00      3.01 o
  -2   1   6      122.24      105.31      1.71 o
  -1   1   6        0.58        0.82      0.47 o
   0   1   6      214.07      113.95      0.48 o
   2   1   6       69.41       53.15      1.71 o
   3   1   6       16.95       20.73      0.80 o
   4   1   6        2.15        3.32      0.33 o
   5   1   6       41.07       39.33      0.68 o
   6   1   6        1.07        2.46      0.42 o
   7   1   6       80.80       95.12      1.04 o
  -7   2   6       40.94       52.26      0.94 o
  -6   2   6      302.88      327.54      2.73 o
  -5   2   6       45.40       42.30      1.09 o
  -4   2   6       92.06       84.85      1.35 o
  -3   2   6      511.38      489.01      2.04 o
  -2   2   6     1816.28     1803.74     45.31 o
  -1   2   6      111.79      103.20      1.85 o
   0   2   6      714.82      452.44      5.92 o
   2   2   6      119.59      120.49      2.80 o
   3   2   6      331.43      322.55      1.37 o
   4   2   6       52.78       45.22      0.78 o
   5   2   6       59.17       54.66      1.37 o
   6   2   6       68.04       77.47      1.04 o
   7   2   6      157.68      200.69      9.55 o
  -7   3   6        6.55        8.00      0.46 o
  -6   3   6       16.65       19.55      0.76 o
  -5   3   6       86.05       81.10      1.40 o
  -4   3   6      352.69      327.84      2.50 o
  -3   3   6       88.10       80.35      4.98 o
  -2   3   6      703.74      723.34      3.87 o
  -1   3   6      958.36      845.80      8.77 o
   0   3   6      717.15      677.29     10.18 o
   1   3   6      784.67      811.87      6.65 o
   2   3   6      134.41      137.18      3.03 o
   3   3   6       85.13       93.19      1.84 o
   4   3   6       52.32       48.49      1.78 o
   5   3   6     1837.56     1980.42     13.85 o
   6   3   6       52.16       67.59      1.13 o
   7   3   6        6.46        4.47      0.31 o
  -7   4   6      150.54      175.30      1.51 o
  -6   4   6      126.70      141.74      1.73 o
  -5   4   6       49.39       46.64      1.08 o
  -4   4   6      321.87      324.38      2.50 o
  -3   4   6      269.89      277.65      2.04 o
  -2   4   6      214.82      194.78     14.19 o
  -1   4   6      126.59      142.42      1.91 o
   0   4   6       55.59       50.48      1.04 o
   1   4   6       18.28       22.48      1.50 o
   2   4   6      466.05      447.61      3.71 o
   3   4   6       45.28       38.38      0.54 o
   4   4   6      122.01      113.41      0.93 o
   5   4   6      574.08      638.15      2.79 o
   6   4   6       38.88       44.74      1.21 o
   7   4   6      123.90      100.00      4.62 o
  -7   5   6      104.45      117.17      6.08 o
  -6   5   6      137.38      151.08      1.68 o
  -5   5   6       46.27       50.08      1.11 o
  -4   5   6       11.86       13.98      0.63 o
  -3   5   6        0.17        0.62      2.73 o
  -2   5   6     1242.75     1219.06      3.22 o
  -1   5   6      217.75      201.50      5.02 o
   0   5   6      581.93      587.98      2.61 o
   1   5   6     2630.86     2616.49     12.83 o
   2   5   6       81.20       70.75      3.59 o
   3   5   6      552.50      541.64      2.15 o
   4   5   6      984.35      969.30      6.51 o
   5   5   6      517.47      579.89      4.80 o
   6   5   6      117.44      135.73      2.21 o
   7   5   6       38.63       33.83      1.18 o
  -7   6   6        5.07        4.57      0.32 o
  -6   6   6        3.48        3.89      0.29 o
  -5   6   6       41.05       39.39      0.93 o
  -4   6   6      202.47      203.58      1.98 o
  -3   6   6      152.48      150.00      3.89 o
  -2   6   6       12.73       19.48      1.98 o
  -1   6   6      100.01       88.12      0.91 o
   0   6   6      841.33      848.19      7.39 o
   1   6   6       61.01       65.90      2.50 o
   2   6   6      220.33      221.20      6.52 o
   3   6   6      294.07      292.09      2.09 o
   4   6   6      509.66      515.96      2.85 o
   5   6   6      453.25      524.60      2.87 o
   6   6   6        8.54       11.73      0.58 o
   7   6   6        1.71        1.16      0.38 o
  -6   7   6       50.45       59.25      0.94 o
  -5   7   6       68.64       66.98      0.83 o
  -4   7   6       11.56       14.70      0.46 o
  -3   7   6       62.02       59.18      1.02 o
  -2   7   6      338.45      313.34      3.54 o
  -1   7   6     1194.85     1181.58      7.31 o
   0   7   6      196.97      200.03      2.02 o
   1   7   6        1.28        1.08      0.41 o
   2   7   6      635.50      617.50      2.97 o
   3   7   6       60.46       63.63      1.17 o
   4   7   6        1.50        0.66      0.39 o
   5   7   6       48.31       53.19      1.00 o
   6   7   6        1.01        1.39      0.21 o
  -6   8   6       49.70       56.90      0.84 o
  -5   8   6       27.62       31.79      0.81 o
  -4   8   6      129.49      128.16      1.60 o
  -3   8   6       10.65        8.58      1.72 o
  -2   8   6        0.55        1.47      0.40 o
  -1   8   6     1009.65      971.01      3.01 o
   0   8   6     1167.51     1161.83      3.91 o
   1   8   6      139.08      146.70      1.70 o
   2   8   6       14.43       13.63      0.62 o
   3   8   6      598.19      556.52      2.58 o
   4   8   6      158.83      153.50      1.38 o
   5   8   6       68.50       85.16      1.03 o
   6   8   6       15.25       16.32      0.78 o
  -6   9   6       31.94       29.55      0.52 o
  -5   9   6      292.27      324.68      2.13 o
  -4   9   6       36.62       40.55      0.91 o
  -3   9   6      201.80      220.50      2.07 o
  -2   9   6       58.78       57.88      1.30 o
  -1   9   6      196.23      208.94      1.72 o
   0   9   6      248.11      229.15      3.62 o
   1   9   6        1.05        1.23      0.78 o
   2   9   6        0.64        0.92      0.40 o
   3   9   6       47.24       47.10      0.79 o
   4   9   6        0.54        1.60      0.30 o
   5   9   6        1.21        2.57      0.24 o
   6   9   6       14.76       13.80      0.52 o
  -5  10   6      127.60      120.96      1.13 o
  -4  10   6       43.22       48.68      0.92 o
  -3  10   6      112.81      122.13      1.51 o
  -2  10   6       17.81       13.62      0.77 o
  -1  10   6      759.20      806.76      4.67 o
   0  10   6       73.38       61.64      0.89 o
   1  10   6       86.94       71.45      5.34 o
   2  10   6      207.05      230.01      1.79 o
   3  10   6        1.76        2.43      0.32 o
   4  10   6        1.92        2.61      0.35 o
   5  10   6        2.03        2.99      0.20 o
  -4  11   6      137.06      144.30      1.33 o
  -3  11   6       47.26       47.91      0.92 o
  -2  11   6        4.30        3.78      0.44 o
  -1  11   6       57.54       55.25      2.07 o
   0  11   6      173.02      183.40      2.05 o
   1  11   6       61.98       74.32      1.01 o
   2  11   6        2.99        2.90      0.42 o
   3  11   6        2.45        2.07      0.23 o
   4  11   6       65.15       65.31      0.80 o
   5  11   6       39.31       33.36      0.64 o
  -3  12   6       54.20       47.72      0.80 o
  -2  12   6       12.91       10.54      0.51 o
  -1  12   6       21.34       15.32      0.66 o
   0  12   6       45.29       35.09      1.48 o
   1  12   6        1.54        2.13      0.21 o
   2  12   6        5.35        4.34      0.30 o
   3  12   6        5.97        3.57      0.93 o
   4  12   6        9.72        6.57      0.38 o
  -1  13   6       16.43       10.15      0.45 o
   0  13   6       12.17       13.50      0.36 o
   1  13   6        7.79        4.59      0.28 o
   2  13   6       53.01       46.87      1.45 o
  -2  -9   7       49.99       37.66      1.51 o
  -1  -9   7       10.14       10.43      1.16 o
   0  -9   7      383.14      393.85     28.59 o
   1  -9   7       32.93       31.18      0.76 o
   2  -9   7       15.22       11.86      0.46 o
  -3  -8   7       44.31       42.38      1.63 o
  -2  -8   7      117.57      121.10      3.76 o
  -1  -8   7       27.30       24.72      1.21 o
   0  -8   7        2.79        4.26      1.48 o
   1  -8   7      312.68      347.07     10.16 o
   2  -8   7        1.65        2.12      0.23 o
   3  -8   7        3.46        2.76      0.53 o
   4  -8   7        1.33        1.24      0.18 o
  -4  -7   7        1.31        3.60      0.82 o
  -3  -7   7        1.63        0.86      0.90 o
  -2  -7   7       43.38       45.32      1.61 o
  -1  -7   7        5.38        3.29      0.67 o
   0  -7   7      329.57      366.35      2.77 o
   1  -7   7      204.09      217.68      2.99 o
   2  -7   7       33.51       35.15      0.76 o
   3  -7   7        0.60        0.61      0.22 o
   4  -7   7       48.67       51.12      2.19 o
   5  -7   7       13.21       11.80      0.26 o
  -4  -6   7       18.13       13.43      1.42 o
  -3  -6   7       27.41       25.25      1.18 o
  -2  -6   7        6.14        3.48      0.85 o
  -1  -6   7       16.20       14.70      0.67 o
   0  -6   7      601.05      629.30     31.49 o
   1  -6   7       91.85       90.82      1.07 o
   2  -6   7      524.55      538.36      2.31 o
   3  -6   7       68.73       68.36      3.32 o
   4  -6   7       14.52       21.15      1.29 o
   5  -6   7       92.22      100.75      5.77 o
  -6  -5   7       99.70       95.99      0.97 o
  -4  -5   7      219.06      209.74      3.76 o
  -3  -5   7       73.27       76.09      1.22 o
  -2  -5   7       68.80       69.64      1.26 o
  -1  -5   7       22.18       26.33      1.87 o
   0  -5   7        3.16        6.32      3.15 o
   1  -5   7      297.70      309.90      3.38 o
   2  -5   7       41.09       48.10      1.38 o
   3  -5   7      111.26      112.72      2.82 o
   4  -5   7       13.29       14.36      0.67 o
   5  -5   7       58.25       70.25      1.39 o
   6  -5   7       92.54       83.86      8.83 o
  -6  -4   7       44.19       40.56      0.78 o
  -3  -4   7      164.35      172.98      6.98 o
  -2  -4   7      470.90      455.98      2.97 o
  -1  -4   7       25.47       20.09      2.06 o
   0  -4   7      594.55      531.10      5.03 o
   1  -4   7      208.24      205.79      3.10 o
   2  -4   7      728.99      698.43      4.14 o
   3  -4   7      486.43      470.86     13.45 o
   4  -4   7      157.15      166.23      1.23 o
   5  -4   7       82.90       83.15      1.60 o
   6  -4   7       50.98       52.87      1.50 o
  -6  -3   7       80.16       78.19      1.19 o
  -3  -3   7       13.93        8.90      0.93 o
  -2  -3   7      414.41      409.62      2.71 o
  -1  -3   7      111.57      120.46      1.48 o
   0  -3   7      893.97      901.94      7.51 o
   1  -3   7       93.00       75.35      0.95 o
   2  -3   7       42.09       36.08      0.67 o
   3  -3   7       45.07       41.00      1.84 o
   4  -3   7        1.55        0.42      0.22 o
   5  -3   7      230.96      249.06      1.53 o
   6  -3   7       42.11       49.14      0.58 o
  -7  -2   7      101.84      107.23      0.99 o
  -6  -2   7      141.95      161.98      1.78 o
  -3  -2   7      360.18      369.96      8.95 o
  -2  -2   7      305.43      300.28      5.50 o
  -1  -2   7      200.94      195.78      4.07 o
   0  -2   7        4.93        6.94      0.37 o
   1  -2   7       52.13       48.38      0.62 o
   2  -2   7      725.65      655.25      2.43 o
   3  -2   7      575.23      558.05      9.66 o
   4  -2   7       19.07       18.18      0.43 o
   5  -2   7       52.00       59.50      0.80 o
   6  -2   7       57.86       67.87      0.72 o
   7  -2   7        5.66        6.72      0.98 o
  -7  -1   7        5.69        4.83      0.35 o
  -6  -1   7       46.49       53.12      1.11 o
  -3  -1   7       26.90       24.08      0.84 o
  -2  -1   7        5.98        3.34      1.19 o
  -1  -1   7      535.40      509.47      4.24 o
   0  -1   7      440.01      387.00      2.26 o
   1  -1   7       76.90       78.36      1.25 o
   2  -1   7       81.21       59.17      0.75 o
   3  -1   7      812.60      757.63      3.35 o
   4  -1   7      239.04      222.97      1.70 o
   5  -1   7      387.96      404.50      1.76 o
   6  -1   7        9.15        8.28      0.47 o
   7  -1   7       47.47       62.00      4.28 o
  -7   0   7       87.16       98.56      1.12 o
  -6   0   7       95.57       96.31      1.47 o
  -5   0   7       85.15       86.48      1.52 o
  -3   0   7      733.17      660.49      3.59 o
  -2   0   7      437.78      404.59      2.41 o
  -1   0   7      503.33      483.50      2.51 o
   0   0   7      530.52      536.22      5.27 o
   1   0   7       33.18       42.90      1.47 o
   2   0   7        1.16        0.65      0.20 o
   3   0   7      107.24       96.72      0.79 o
   4   0   7        1.27        1.27      0.22 o
   5   0   7        9.28       10.25      0.38 o
   6   0   7        0.38        2.22      0.46 o
   7   0   7       10.85        8.14      0.96 o
  -7   1   7        7.97        5.30      0.38 o
  -6   1   7       17.33       14.78      0.68 o
  -5   1   7       51.21       55.85      1.25 o
  -4   1   7      197.57      196.68      2.06 o
  -3   1   7        0.46        0.60      0.55 o
  -2   1   7        2.63        1.67      0.68 o
  -1   1   7      603.51      582.89      5.63 o
   0   1   7       69.50       72.15      2.04 o
   1   1   7       80.66       85.76      2.11 o
   2   1   7       47.46       53.77      0.51 o
   3   1   7     1026.25      983.54      3.45 o
   4   1   7      233.31      215.70      1.65 o
   5   1   7      106.48      119.24      1.03 o
   6   1   7       45.61       54.34      0.92 o
   7   1   7        3.11        3.33      0.70 o
  -7   2   7       80.53       85.08      1.06 o
  -6   2   7       51.35       56.37      1.13 o
  -5   2   7      153.31      161.12      1.95 o
  -4   2   7      110.32       98.92      1.46 o
  -3   2   7      392.16      358.33     21.86 o
  -2   2   7      336.29      329.21     17.64 o
  -1   2   7      374.70      355.67      4.38 o
   0   2   7      364.56      331.35      3.97 o
   1   2   7      394.19      373.19      4.19 o
   2   2   7       82.89       73.03      0.64 o
   3   2   7      210.64      197.40      1.26 o
   4   2   7      749.90      774.69      3.57 o
   5   2   7        0.33        1.44      0.30 o
   6   2   7        0.38        0.79      0.24 o
   7   2   7      205.35      255.54     12.96 o
  -7   3   7        1.11        0.73      0.24 o
  -6   3   7       24.26       21.95      0.75 o
  -5   3   7        0.00        1.42      0.42 o
  -4   3   7       22.89       17.84      0.71 o
  -3   3   7      218.92      190.59      2.58 o
  -2   3   7      168.33      152.71      1.56 o
  -1   3   7      597.03      571.49     11.70 o
   0   3   7      533.85      496.42      6.17 o
   1   3   7       32.21       28.64      1.64 o
   2   3   7      374.87      367.38      1.59 o
   3   3   7     1363.77     1261.45      2.58 o
   4   3   7        0.05        1.94      0.29 o
   5   3   7       69.72       92.03      2.03 o
   6   3   7       22.34       23.19      0.49 o
   7   3   7        1.61        1.33      0.47 o
  -7   4   7       13.03       12.45      0.69 o
  -6   4   7      183.48      220.58      2.00 o
  -5   4   7      139.26      154.30      1.84 o
  -4   4   7        4.02        4.45      0.46 o
  -3   4   7      129.87      120.51      5.65 o
  -2   4   7      251.86      254.97      2.96 o
  -1   4   7      557.53      544.53      3.53 o
   0   4   7      521.37      542.99      5.85 o
   1   4   7      612.16      644.49      2.75 o
   2   4   7       29.23       35.15      1.70 o
   3   4   7     1849.59     1838.54      3.76 o
   4   4   7        1.62        2.81      0.28 o
   5   4   7      287.49      330.96      2.42 o
   6   4   7      141.83      150.11      9.74 o
   7   4   7       38.64       28.79      9.90 o
  -7   5   7       25.27       26.51      0.98 o
  -6   5   7       73.45       89.01      1.22 o
  -5   5   7       48.94       55.18      1.11 o
  -4   5   7       90.29       94.55      1.39 o
  -3   5   7      225.03      223.03      1.71 o
  -2   5   7       53.16       60.76      2.30 o
  -1   5   7      252.75      235.43      2.09 o
   0   5   7      779.83      741.73      3.78 o
   1   5   7      115.78      113.04      1.93 o
   2   5   7        3.52        1.23      0.21 o
   3   5   7        6.87        9.16      0.32 o
   4   5   7      645.15      665.58      2.36 o
   5   5   7      201.23      225.28      1.99 o
   6   5   7       24.42       22.27      0.51 o
   7   5   7        0.04        0.58      0.48 o
  -7   6   7       77.69       80.12      0.78 o
  -6   6   7       48.64       54.61      3.66 o
  -5   6   7       65.44       71.65      0.84 o
  -4   6   7       17.27       17.74      0.68 o
  -3   6   7       21.64       20.32      0.58 o
  -2   6   7      684.87      690.40     11.30 o
  -1   6   7      146.86      140.85      3.03 o
   0   6   7      644.02      642.69      2.85 o
   1   6   7       49.95       45.09      0.74 o
   2   6   7        4.40        4.29      1.71 o
   3   6   7      290.17      285.19      1.99 o
   4   6   7       64.67       62.97      1.44 o
   5   6   7       13.59       16.82      1.14 o
   6   6   7      109.56      111.73      4.16 o
  -6   7   7      168.53      195.02      1.56 o
  -5   7   7        8.42        7.12      0.34 o
  -4   7   7       29.66       29.51      0.59 o
  -3   7   7       60.00       60.81      0.76 o
  -2   7   7      383.26      377.34      3.43 o
  -1   7   7      420.39      416.46      2.25 o
   0   7   7      280.83      283.05     10.47 o
   1   7   7        0.90        1.44      0.54 o
   2   7   7       99.54       84.23      1.49 o
   3   7   7      191.13      199.93      1.78 o
   4   7   7       68.92       74.78      1.11 o
   5   7   7        0.46        1.64      0.28 o
   6   7   7       22.36       24.45      1.73 o
  -6   8   7        0.65        0.39      4.70 o
  -5   8   7      283.36      335.28      2.25 o
  -4   8   7       28.40       31.70      0.85 o
  -3   8   7       92.16       89.16      1.24 o
  -2   8   7      117.91      109.22      1.31 o
  -1   8   7      629.87      593.49      5.03 o
   0   8   7      172.22      158.72      1.79 o
   1   8   7      217.64      216.93      2.78 o
   2   8   7       39.88       40.11      0.89 o
   3   8   7       59.22       44.24      1.90 o
   4   8   7       38.22       39.91      0.71 o
   5   8   7       92.00       94.41      1.09 o
   6   8   7       48.84       43.37      4.15 o
  -5   9   7        1.27        1.49      0.33 o
  -4   9   7      321.96      349.86      2.39 o
  -3   9   7       14.81       15.47      2.05 o
  -2   9   7      473.89      502.50      2.76 o
  -1   9   7       34.77       36.39      0.79 o
   0   9   7      314.27      319.70      2.54 o
   1   9   7       10.09       10.81      0.59 o
   2   9   7       15.82        9.48      0.61 o
   3   9   7        1.78        4.46      0.29 o
   4   9   7       48.92       47.48      0.74 o
   5   9   7        2.69        2.73      0.29 o
   6   9   7       23.19       19.86      2.11 o
  -5  10   7      104.23      106.80      1.00 o
  -4  10   7        2.42        2.89      0.33 o
  -3  10   7        6.11        5.87      0.45 o
  -2  10   7      142.90      145.93      2.24 o
  -1  10   7      246.02      245.25      2.11 o
   0  10   7       22.94       26.73      0.82 o
   1  10   7        0.23        1.09      0.43 o
   2  10   7       10.91       15.11      2.59 o
   3  10   7      117.68      118.40      1.21 o
   4  10   7        0.51        1.40      0.44 o
   5  10   7        0.73        0.61      0.21 o
  -4  11   7       15.25       12.69      0.44 o
  -3  11   7       47.35       53.11      0.92 o
  -2  11   7        2.38        2.76      0.40 o
  -1  11   7        4.57        3.55      0.55 o
   0  11   7       71.01       73.63      2.60 o
   1  11   7        1.05       -0.11      0.12 o
   2  11   7      114.89      147.73      1.68 o
   3  11   7       14.08       11.71      0.41 o
   4  11   7        0.64        0.75      0.28 o
  -3  12   7        4.70        3.46      0.32 o
  -1  12   7       28.54       24.40      0.74 o
   0  12   7       18.43       18.72      0.47 o
   1  12   7        1.66        2.84      0.27 o
   2  12   7       10.89        7.95      0.33 o
   3  12   7       12.79       11.16      0.54 o
  -1  13   7        4.59        3.34      0.34 o
   0  13   7        3.14        1.43      0.21 o
   1  13   7       13.14       14.24      1.00 o
   2  13   7      166.55      160.08      1.41 o
  -1  -9   8        4.29        0.99      0.22 o
   0  -9   8       86.11       88.90      1.02 o
   1  -9   8       40.93       38.34      0.67 o
  -3  -8   8       31.81       22.66      1.11 o
  -2  -8   8       10.49       10.69      1.54 o
  -1  -8   8       20.83       19.92      1.91 o
   0  -8   8      111.78      114.00     11.30 o
   1  -8   8       47.41       50.46      0.99 o
   2  -8   8       51.02       46.73      0.98 o
   3  -8   8        1.41        1.11      0.24 o
  -3  -7   8        2.28        2.26      0.80 o
  -2  -7   8        2.88        2.05      0.47 o
  -1  -7   8      258.33      281.40      2.25 o
   0  -7   8        0.39        2.05      0.84 o
   1  -7   8        2.61        2.91      0.42 o
   2  -7   8        1.45        1.48      0.34 o
   3  -7   8       31.28       29.67      0.44 o
   4  -7   8        0.37       -0.07      0.19 o
  -3  -6   8       37.50       36.98      0.78 o
  -2  -6   8       22.33       21.13      2.12 o
  -1  -6   8        0.66        0.19      0.55 o
   0  -6   8       16.49       15.77      1.04 o
   1  -6   8      183.46      179.27      1.29 o
   2  -6   8      158.13      161.82      1.30 o
   3  -6   8       37.43       28.89      1.90 o
   4  -6   8       23.85       25.39      0.89 o
   5  -6   8        5.77        4.63      0.97 o
  -3  -5   8       15.72       17.29      0.88 o
  -2  -5   8       27.38       28.73      3.27 o
  -1  -5   8        7.77        7.77      1.38 o
   0  -5   8      233.58      221.49      5.14 o
   1  -5   8       44.42       49.85      0.77 o
   2  -5   8       37.18       35.92      0.70 o
   3  -5   8      165.77      167.80     13.50 o
   4  -5   8       16.63       20.11      1.27 o
   5  -5   8       12.67       12.71      0.29 o
  -3  -4   8        0.29       -0.10      0.53 o
  -2  -4   8      589.92      610.96      7.82 o
  -1  -4   8      219.47      205.11      5.46 o
   0  -4   8        4.11        5.12      0.42 o
   1  -4   8      595.36      581.23      5.00 o
   2  -4   8       80.31       75.99      0.97 o
   3  -4   8       91.66       95.40      2.87 o
   4  -4   8      239.75      240.25      7.08 o
   5  -4   8       34.88       41.34      1.10 o
   6  -4   8        0.58        0.90      0.23 o
  -6  -3   8       41.24       35.89      0.68 o
  -3  -3   8        1.05        0.72      0.56 o
  -2  -3   8        5.41        4.42      0.52 o
  -1  -3   8      166.85      177.42     13.34 o
   0  -3   8      409.84      414.43      5.33 o
   1  -3   8      465.67      418.16      2.81 o
   2  -3   8      721.67      660.11      2.71 o
   3  -3   8      580.64      569.59      8.50 o
   4  -3   8       62.11       57.38      0.67 o
   5  -3   8       95.20      109.75      1.01 o
   6  -3   8        6.82        7.01      0.37 o
  -6  -2   8      186.19      198.16      1.65 o
  -3  -2   8       11.56       10.56      1.66 o
  -2  -2   8      509.19      517.41      3.13 o
  -1  -2   8        4.77        6.82      0.51 o
   0  -2   8      105.19       97.77      0.77 o
   1  -2   8       90.52       91.26      1.29 o
   2  -2   8      489.49      467.82      4.30 o
   3  -2   8      321.33      306.83      5.40 o
   4  -2   8        2.07        2.65      0.45 o
   5  -2   8       30.30       33.89      0.52 o
   6  -2   8        2.87        3.34      0.44 o
  -6  -1   8        2.95        5.07      0.42 o
  -5  -1   8       17.89       16.60      0.72 o
  -2  -1   8        0.24        3.03      0.81 o
  -1  -1   8        0.93        1.26      0.30 o
   0  -1   8        3.07        5.02      0.40 o
   1  -1   8     1359.25     1250.75      7.47 o
   2  -1   8        0.28        0.71      0.24 o
   3  -1   8        7.14        4.62      0.27 o
   4  -1   8      210.58      201.99      1.20 o
   5  -1   8      140.24      165.48      1.65 o
   6  -1   8        0.54        0.42      0.17 o
   7  -1   8       43.28       44.42      0.59 o
  -7   0   8       68.17       67.50      0.75 o
  -6   0   8       54.46       63.36      1.07 o
  -5   0   8       86.50       95.57      1.50 o
  -3   0   8      106.51      114.44      1.66 o
  -2   0   8     1024.56      984.95      9.70 o
  -1   0   8      473.41      423.03      2.19 o
   0   0   8      662.98      676.75      4.49 o
   1   0   8      408.06      403.67      3.57 o
   2   0   8      590.72      550.68      4.81 o
   3   0   8      140.52      124.93      0.90 o
   4   0   8       88.19       72.88      1.88 o
   5   0   8       56.57       48.65      0.62 o
   6   0   8        8.81        6.06      0.33 o
   7   0   8       39.27       48.39      2.57 o
  -7   1   8       28.25       29.30      0.56 o
  -6   1   8       43.58       43.53      0.93 o
  -5   1   8        0.74        0.71      0.39 o
  -4   1   8      125.58      119.52      1.61 o
  -3   1   8      181.53      162.76     16.35 o
  -2   1   8      157.90      145.37      4.94 o
  -1   1   8       19.32       18.21      0.37 o
   0   1   8        1.14        1.94      0.55 o
   1   1   8        0.24        2.62      0.46 o
   2   1   8      151.92      126.35      0.99 o
   3   1   8       16.18       14.29      0.81 o
   4   1   8        3.16        2.93      0.24 o
   5   1   8      211.13      214.10      1.46 o
   6   1   8        2.49        1.82      0.34 o
   7   1   8        0.30        0.65      0.21 o
  -7   2   8       34.48       33.30      0.59 o
  -6   2   8        4.80        4.74      0.41 o
  -5   2   8      106.20      117.87      1.60 o
  -4   2   8      296.05      293.43      2.37 o
  -3   2   8      334.30      305.79     39.93 o
  -2   2   8      248.16      253.86      5.01 o
  -1   2   8      293.94      320.79      2.78 o
   0   2   8        5.80        8.11      0.47 o
   1   2   8       55.27       58.45      0.80 o
   2   2   8        3.90        3.10      0.28 o
   3   2   8      219.35      227.28      1.62 o
   4   2   8       35.70       32.11      0.49 o
   5   2   8        4.27        5.32      0.46 o
   6   2   8       77.02       93.31      0.94 o
   7   2   8       38.51       43.98      0.60 o
  -7   3   8        3.60        2.23      0.25 o
  -6   3   8        3.48        2.25      0.37 o
  -5   3   8      259.11      293.99      2.43 o
  -4   3   8       18.24       19.92      0.71 o
  -3   3   8       27.18       20.13      1.08 o
  -2   3   8      606.03      626.01      6.03 o
  -1   3   8       95.47       89.49      1.89 o
   0   3   8      243.26      243.75      1.19 o
   1   3   8       74.02       72.97      1.16 o
   2   3   8      222.55      190.55      2.06 o
   3   3   8      124.75      120.06      1.51 o
   4   3   8      498.93      497.44      2.59 o
   5   3   8      144.64      151.89      2.10 o
   6   3   8        0.66        1.08      0.24 o
   7   3   8        7.15        5.94      0.28 o
  -7   4   8        9.17        8.52      0.28 o
  -6   4   8       15.45       13.74      0.55 o
  -5   4   8       80.20       98.36      1.41 o
  -4   4   8       13.55       10.73      0.56 o
  -3   4   8       18.64       15.30      1.31 o
  -2   4   8       28.93       31.48      0.80 o
  -1   4   8      223.58      210.90      3.06 o
   0   4   8      419.95      412.38      1.36 o
   1   4   8      331.78      336.45      2.90 o
   2   4   8       47.41       49.07      1.16 o
   3   4   8       74.83       70.25      1.03 o
   4   4   8        2.39        3.16      0.39 o
   5   4   8      270.21      298.19      2.76 o
   6   4   8       18.19       17.55      0.52 o
   7   4   8      216.10      221.54      2.69 o
  -6   5   8        8.81       10.96      0.36 o
  -5   5   8        4.68        4.29      0.42 o
  -4   5   8       76.81       90.88      1.31 o
  -3   5   8       85.85       94.22      4.65 o
  -2   5   8      103.51      110.76      2.06 o
  -1   5   8       24.97       22.97      0.69 o
   0   5   8      207.39      216.18      1.19 o
   1   5   8       91.69       74.29      2.23 o
   2   5   8       21.47       17.28      0.77 o
   3   5   8       24.51       24.55      0.51 o
   4   5   8      331.81      320.92      1.44 o
   5   5   8      139.84      152.41      1.09 o
   6   5   8      106.07       98.57      1.31 o
  -6   6   8       15.15       20.47      0.84 o
  -5   6   8      103.25      118.00      1.00 o
  -4   6   8      253.71      268.17      7.72 o
  -3   6   8       32.20       36.62      0.78 o
  -2   6   8        6.93        7.06      0.53 o
  -1   6   8      437.73      425.25      2.45 o
   0   6   8       93.49       81.09      1.08 o
   1   6   8      225.25      213.96      1.38 o
   2   6   8      256.95      242.59      1.92 o
   3   6   8       74.59       68.08      0.82 o
   4   6   8      208.53      216.16      2.12 o
   5   6   8       10.52        9.46      0.62 o
   6   6   8        0.68        0.67      0.22 o
  -6   7   8        4.53        4.94      0.33 o
  -5   7   8       42.67       58.09      0.99 o
  -4   7   8        0.69        0.77      0.25 o
  -3   7   8       17.05       16.16      0.95 o
  -2   7   8       79.31       86.38      0.91 o
  -1   7   8      248.26      257.81      2.89 o
   0   7   8      219.29      214.56      9.96 o
   1   7   8      109.77      111.84      3.97 o
   2   7   8       43.89       48.20      0.68 o
   3   7   8        9.15        4.32      0.34 o
   4   7   8      205.22      220.46      2.03 o
   5   7   8      114.63      114.69      8.30 o
   6   7   8      163.31      163.38     18.41 o
  -6   8   8       19.02       19.05      0.44 o
  -5   8   8       12.34       12.89      0.50 o
  -4   8   8       43.24       46.76      0.94 o
  -3   8   8      115.51      127.58      7.45 o
  -2   8   8       51.02       53.07      0.94 o
  -1   8   8      622.05      645.17      3.66 o
   0   8   8       12.39       17.18      1.82 o
   1   8   8      203.56      187.09      2.58 o
   2   8   8       90.14       84.55      1.71 o
   3   8   8       73.10       70.64      1.28 o
   4   8   8       24.57       28.21      2.10 o
   5   8   8        0.27        1.69      0.30 o
   6   8   8        5.24        4.06      0.76 o
  -5   9   8       54.02       58.11      0.82 o
  -4   9   8       36.65       40.70      0.83 o
  -3   9   8        1.77        1.65      0.67 o
  -2   9   8      267.64      289.80      3.71 o
  -1   9   8      162.28      163.00      2.86 o
   0   9   8      676.00      665.85     10.39 o
   1   9   8       13.22        7.53      0.79 o
   2   9   8        2.95        3.45      0.44 o
   3   9   8        9.21       13.36      0.46 o
   4   9   8       74.33       69.25      1.56 o
   5   9   8       20.56       21.81      0.47 o
  -5  10   8       34.90       30.60      0.52 o
  -4  10   8        8.59        8.77      0.42 o
  -3  10   8       40.65       42.55      0.86 o
  -2  10   8      221.76      240.60      5.21 o
  -1  10   8       19.62       20.88      0.50 o
   0  10   8       86.00       76.85      2.55 o
   1  10   8      213.18      227.69      2.17 o
   2  10   8       10.71        9.17      0.58 o
   3  10   8       32.37       33.99      1.62 o
   4  10   8       46.45       35.98      0.84 o
   5  10   8       16.44       14.22      0.32 o
  -4  11   8       93.40       86.19      0.87 o
  -3  11   8       11.55       12.46      0.49 o
  -2  11   8        0.61        0.87      0.32 o
  -1  11   8      174.98      160.61      7.19 o
   0  11   8      156.83      165.23      2.29 o
   1  11   8        3.83        2.75      0.49 o
   2  11   8        5.96        4.65      0.75 o
   3  11   8       26.52       25.96      2.17 o
   4  11   8       50.31       36.87      1.05 o
  -2  12   8        2.60        0.31      0.30 o
  -1  12   8       46.45       39.64      0.87 o
   0  12   8       52.28       46.39      0.69 o
   1  12   8        1.20        0.92      0.22 o
   2  12   8       24.39       23.98      1.48 o
   3  12   8       53.53       44.61      1.40 o
  -1  13   8        0.03       -0.24      0.24 o
   0  13   8        1.58        1.35      0.19 o
   1  13   8      103.42       83.75      4.33 o
   2  13   8       11.58       10.73      0.65 o
  -1  -8   9        9.64        4.35      0.35 o
   0  -8   9        1.67        1.52      0.27 o
   1  -8   9       23.83       18.09      0.48 o
   2  -8   9        9.35        9.84      0.82 o
  -2  -7   9       23.97       21.63      0.57 o
  -1  -7   9       24.39       24.16      3.54 o
   0  -7   9        2.46        3.19      0.60 o
   1  -7   9       36.44       31.29      4.93 o
   2  -7   9       30.86       30.32      0.51 o
   3  -7   9        0.27        0.11      0.29 o
  -3  -6   9       34.84       28.47      1.48 o
  -2  -6   9       47.26       51.12      1.42 o
  -1  -6   9       23.81       22.38      1.60 o
   0  -6   9        4.90        5.44      0.55 o
   1  -6   9        0.55        2.60      0.43 o
   2  -6   9      137.09      143.12      1.11 o
   3  -6   9       70.92       75.08      1.00 o
   4  -6   9       12.68       11.48      0.31 o
  -3  -5   9       72.05       64.08      2.30 o
  -2  -5   9        4.74        5.77      0.49 o
  -1  -5   9      156.37      177.11      3.25 o
   0  -5   9       13.42       11.64      1.56 o
   1  -5   9       81.97       93.64      1.03 o
   2  -5   9       66.24       71.45      1.24 o
   3  -5   9       23.11       20.66      0.58 o
   4  -5   9        0.32        0.52      0.21 o
   5  -5   9       36.68       36.55      0.45 o
  -3  -4   9      191.63      173.75      3.05 o
  -2  -4   9        6.94        5.07      0.98 o
  -1  -4   9       44.77       48.65      1.27 o
   0  -4   9      270.49      243.24      1.55 o
   1  -4   9      131.20      134.02      1.26 o
   2  -4   9      352.09      377.63      2.11 o
   3  -4   9        1.18        0.53      0.36 o
   4  -4   9       25.15       31.10      0.52 o
   5  -4   9       49.06       63.07      0.70 o
  -5  -3   9       83.93       75.05      0.98 o
  -3  -3   9        6.29        3.27      1.16 o
  -2  -3   9        0.81        1.33      0.56 o
  -1  -3   9       40.26       38.15      0.92 o
   0  -3   9       58.17       54.42      0.83 o
   1  -3   9      148.82      144.65      1.59 o
   2  -3   9      174.10      174.08      1.48 o
   3  -3   9      430.31      463.67     15.50 o
   4  -3   9       49.19       46.81      1.26 o
   5  -3   9       17.65       19.98      1.42 o
   6  -3   9       14.74       13.88      0.43 o
  -5  -2   9        0.55        1.13      0.33 o
  -3  -2   9      165.27      181.39      3.83 o
  -2  -2   9        0.73        2.10      0.39 o
  -1  -2   9        9.72        7.48      0.57 o
   0  -2   9      178.95      174.59      1.85 o
   1  -2   9      128.32      122.42      1.65 o
   2  -2   9      310.27      307.71      1.48 o
   3  -2   9      136.23      130.68      1.96 o
   4  -2   9       10.38       13.52      0.32 o
   5  -2   9        0.49        0.78      0.21 o
   6  -2   9        9.65        8.42      0.28 o
  -6  -1   9        0.72        0.28      0.46 o
  -5  -1   9      110.14      104.36      1.31 o
  -4  -1   9        8.59        8.36      0.56 o
  -2  -1   9      415.37      406.99      2.84 o
  -1  -1   9      267.63      266.59      4.11 o
   0  -1   9      425.41      389.23      3.78 o
   1  -1   9       28.76       29.58      0.41 o
   2  -1   9      700.78      694.09      6.54 o
   3  -1   9      146.12      143.46      0.89 o
   4  -1   9      171.04      155.51      1.12 o
   5  -1   9        1.18        1.84      0.22 o
   6  -1   9       10.22       10.33      0.31 o
  -6   0   9       13.08       14.30      0.49 o
  -5   0   9      122.86      138.57      1.54 o
  -4   0   9      522.92      601.00      3.28 o
  -3   0   9       66.37       68.58      1.34 o
  -2   0   9       13.50       15.32      0.51 o
  -1   0   9      158.61      155.08      1.75 o
   0   0   9       38.12       36.54      0.44 o
   1   0   9      108.03       89.32      1.47 o
   2   0   9        6.11        5.00      0.34 o
   3   0   9       61.90       60.75      0.59 o
   4   0   9       59.90       56.52      2.14 o
   5   0   9        2.95        2.95      0.36 o
   6   0   9        2.94        2.44      0.23 o
  -6   1   9      107.50      119.63      1.21 o
  -5   1   9        2.29        1.65      0.35 o
  -4   1   9      122.68      126.89      1.54 o
  -3   1   9      584.06      549.52      3.77 o
  -2   1   9      298.02      317.47      2.07 o
  -1   1   9        1.03        2.74      0.43 o
   0   1   9       50.76       40.19      0.45 o
   1   1   9      127.24      116.59      2.37 o
   2   1   9      225.19      217.47      3.29 o
   3   1   9      427.51      422.02      8.18 o
   4   1   9        0.41        0.74      0.25 o
   5   1   9       31.70       33.76      2.47 o
   6   1   9      106.03      112.96      0.95 o
  -6   2   9       51.95       58.56      0.89 o
  -5   2   9       70.20       75.55      1.18 o
  -4   2   9      367.91      409.11      2.62 o
  -3   2   9      610.84      579.75      4.04 o
  -2   2   9      157.71      154.62      3.95 o
  -1   2   9      111.18      112.62      1.20 o
   0   2   9       29.40       28.06      0.43 o
   1   2   9        2.11        3.93      0.38 o
   2   2   9       53.37       50.55      0.73 o
   3   2   9       98.40       92.13      1.28 o
   4   2   9      369.56      357.41      1.49 o
   5   2   9       30.54       29.95      1.73 o
   6   2   9       20.97       25.98      0.96 o
  -6   3   9        0.06        0.01      0.27 o
  -5   3   9        0.27        0.57      0.33 o
  -4   3   9      195.06      214.71      1.92 o
  -3   3   9        6.86        7.82      0.69 o
  -2   3   9      253.39      254.89      3.08 o
  -1   3   9      109.83       95.36      0.99 o
   0   3   9       16.20       12.17      0.48 o
   1   3   9       69.08       69.65      1.88 o
   2   3   9      412.61      381.62      4.73 o
   3   3   9       35.26       31.65      0.47 o
   4   3   9      612.91      622.95      2.34 o
   5   3   9        1.05        1.67      0.32 o
   6   3   9       30.12       25.26      0.87 o
  -6   4   9        9.18       10.69      0.42 o
  -5   4   9        1.15        2.32      0.36 o
  -4   4   9        8.75       11.85      0.58 o
  -3   4   9      147.99      158.50      3.27 o
  -2   4   9       56.37       50.33      1.02 o
  -1   4   9        8.35        8.56      0.54 o
   0   4   9       18.88       17.26      0.90 o
   1   4   9      165.74      158.08      2.58 o
   2   4   9       73.14       69.09      1.17 o
   3   4   9        2.71        3.70      0.37 o
   4   4   9       36.51       31.14      0.81 o
   5   4   9       73.98       82.60      1.77 o
   6   4   9      115.68      116.02      5.75 o
  -6   5   9       11.30       12.71      1.20 o
  -5   5   9       25.26       27.87      0.69 o
  -4   5   9      159.39      172.76      1.63 o
  -3   5   9       74.89       80.06      1.58 o
  -2   5   9       17.25       15.98      0.66 o
  -1   5   9      335.36      344.19      2.57 o
   0   5   9      579.03      557.33      5.72 o
   1   5   9        3.64        2.64      0.39 o
   2   5   9       45.50       43.02      0.55 o
   3   5   9      340.83      318.18      2.54 o
   4   5   9      570.52      577.95      8.01 o
   5   5   9       23.93       23.39      0.59 o
   6   5   9        4.26        4.72      0.53 o
  -6   6   9        3.97        3.76      0.31 o
  -5   6   9        9.20       11.29      0.35 o
  -4   6   9       22.42       21.48      0.52 o
  -3   6   9       37.72       42.26      1.38 o
  -2   6   9      174.43      178.19      2.01 o
  -1   6   9       64.37       69.03      2.03 o
   0   6   9        0.71        0.46      0.44 o
   1   6   9      417.42      424.18      3.66 o
   2   6   9        5.12        5.61      0.30 o
   3   6   9      688.42      654.95      2.92 o
   4   6   9       92.43       85.06      1.08 o
   5   6   9       20.68       17.13      0.39 o
   6   6   9       19.62       20.61      0.61 o
  -6   7   9       29.32       28.55      0.50 o
  -5   7   9       17.73       16.25      0.55 o
  -4   7   9       64.38       84.69      1.18 o
  -3   7   9       46.52       54.35      4.31 o
  -2   7   9      315.93      320.68      2.37 o
  -1   7   9      300.40      302.15      2.22 o
   0   7   9       62.81       75.65      2.01 o
   1   7   9      605.99      617.15      2.84 o
   2   7   9      325.81      334.17      4.52 o
   3   7   9        5.30        5.29      0.59 o
   4   7   9        6.67       10.52      0.38 o
   5   7   9       56.00       55.08      0.89 o
   6   7   9       27.38       25.96      0.62 o
  -5   8   9      117.60      127.82      1.16 o
  -4   8   9        6.72        7.12      0.45 o
  -3   8   9       38.91       37.16      2.77 o
  -2   8   9      284.49      304.04      1.95 o
  -1   8   9      651.10      688.97      3.23 o
   0   8   9      265.11      288.73      2.00 o
   1   8   9       74.27       77.16      1.36 o
   2   8   9      279.97      245.06      2.11 o
   3   8   9      130.58      111.56      1.69 o
   4   8   9      154.91      167.12      6.15 o
   5   8   9      102.74      101.12      1.08 o
   6   8   9       14.12       12.54      0.39 o
  -5   9   9        7.01        4.10      0.29 o
  -4   9   9       44.94       51.88      0.84 o
  -3   9   9       53.80       56.62      1.80 o
  -2   9   9      181.08      191.29      4.99 o
  -1   9   9       16.10       18.19      1.31 o
   0   9   9       39.05       36.45      1.53 o
   1   9   9      277.25      296.41      4.42 o
   2   9   9        0.25        1.83      0.43 o
   3   9   9      150.72      150.27      1.77 o
   4   9   9        0.52        0.48      0.23 o
   5   9   9       37.02       33.72      0.62 o
  -4  10   9      145.61      140.76      1.13 o
  -3  10   9       98.17      100.77      1.13 o
  -2  10   9      551.33      556.77     24.58 o
  -1  10   9       66.56       70.47      1.45 o
   0  10   9        0.07        1.35      0.85 o
   1  10   9       29.45       20.03      1.95 o
   2  10   9      131.51      117.14     11.87 o
   3  10   9        1.12        3.87      0.30 o
   4  10   9       36.60       32.45      0.49 o
  -3  11   9       28.47       22.98      0.55 o
  -2  11   9       18.61       15.73      0.54 o
  -1  11   9       62.58       58.16      4.60 o
   0  11   9       97.20       94.18      3.09 o
   1  11   9      112.96      109.56      1.99 o
   2  11   9        0.01        0.63      0.23 o
   3  11   9       15.78       14.33      1.74 o
   4  11   9       77.68       64.11      0.95 o
  -2  12   9       12.88        7.31      0.41 o
  -1  12   9       17.78       16.48      0.61 o
   0  12   9       14.80       11.24      0.37 o
   1  12   9       20.06       23.69      0.53 o
   2  12   9       11.32       11.57      0.42 o
   3  12   9        0.26        0.06      0.05 o
   0  13   9        0.17        0.07      0.20 o
   1  13   9       98.58       82.74      6.28 o
  -1  -7  10      234.39      226.48      1.66 o
   0  -7  10       24.80       16.91      1.69 o
   1  -7  10        1.64        1.72      0.49 o
   2  -7  10        1.20        1.66      0.61 o
  -2  -6  10        3.93        2.56      0.33 o
  -1  -6  10       27.29       23.99      3.67 o
   0  -6  10      116.44      126.58      1.42 o
   1  -6  10        0.18        1.53      1.41 o
   2  -6  10       64.72       50.98      0.61 o
   3  -6  10        0.89        0.62      0.17 o
  -2  -5  10      106.43      114.94      5.57 o
  -1  -5  10       24.40       13.47      0.99 o
   0  -5  10        2.10        3.11      0.44 o
   1  -5  10        7.09        8.30      0.70 o
   2  -5  10       19.49       23.59      0.56 o
   3  -5  10       30.15       30.62      0.65 o
   4  -5  10       25.75       25.69      1.34 o
  -2  -4  10       36.95       33.24      1.35 o
  -1  -4  10       16.09       16.07      0.71 o
   0  -4  10      155.85      160.73      2.28 o
   1  -4  10       99.01      103.53      0.87 o
   2  -4  10        5.59        4.68      0.30 o
   3  -4  10      179.06      179.32      1.34 o
   4  -4  10       71.42       71.33      0.82 o
   5  -4  10        1.56        1.21      0.15 o
  -2  -3  10       29.01       35.65      1.12 o
  -1  -3  10       36.32       37.89      1.78 o
   0  -3  10        7.15        7.65      0.53 o
   1  -3  10       10.30       10.45      0.37 o
   2  -3  10      226.48      244.52      1.59 o
   3  -3  10        3.15        1.68      0.28 o
   4  -3  10      275.13      291.30      7.80 o
   5  -3  10       41.10       37.13      2.81 o
  -2  -2  10      102.12      101.28      4.20 o
  -1  -2  10      238.57      253.41      2.35 o
   0  -2  10        6.85        6.62      0.31 o
   1  -2  10      237.19      251.55      3.45 o
   2  -2  10       98.38      102.26      0.90 o
   3  -2  10       67.17       59.47      1.42 o
   4  -2  10        0.37        1.11      0.36 o
   5  -2  10      116.05      107.88      4.89 o
  -2  -1  10      123.72      119.93      3.26 o
  -1  -1  10      218.86      213.92      1.42 o
   0  -1  10      557.69      515.85      1.85 o
   1  -1  10       83.43       81.80      0.92 o
   2  -1  10        0.21        0.05      0.12 o
   3  -1  10      714.04      703.18     11.67 o
   4  -1  10      742.14      788.21      6.17 o
   5  -1  10        0.18        0.51      0.17 o
   6  -1  10        3.19        3.33      0.36 o
  -2   0  10      169.73      185.09      1.87 o
  -1   0  10      162.85      164.37      2.30 o
   0   0  10       68.08       66.40      0.95 o
   1   0  10        3.85        3.47      0.25 o
   2   0  10      584.24      582.49      6.08 o
   3   0  10        9.54        9.27      0.34 o
   4   0  10        0.25        0.32      0.27 o
   5   0  10       53.63       58.82      1.44 o
   6   0  10        5.98        7.74      0.26 o
  -3   1  10      144.44      140.35      1.96 o
  -2   1  10      556.07      601.29     10.45 o
  -1   1  10       49.97       46.48      0.83 o
   0   1  10       28.36       33.04      0.48 o
   1   1  10       70.08       67.37      1.06 o
   2   1  10      277.69      279.23      3.37 o
   3   1  10      572.57      559.99      3.52 o
   4   1  10      187.18      193.04      1.41 o
   5   1  10       24.40       22.88      1.84 o
   6   1  10       54.60       61.18      2.84 o
  -3   2  10      628.33      627.11      4.21 o
  -2   2  10        2.68        5.14      0.77 o
  -1   2  10      810.16      812.60      3.50 o
   0   2  10       93.40       90.75      0.77 o
   1   2  10        6.96       10.55      0.44 o
   2   2  10        5.36        5.73      0.29 o
   3   2  10      537.80      531.96      4.65 o
   4   2  10        4.97        5.58      0.29 o
   5   2  10      121.54      131.00      6.46 o
   6   2  10       21.45       26.69      0.45 o
  -6   3  10       40.04       37.78      0.57 o
  -3   3  10      647.96      674.37      4.51 o
  -2   3  10      543.27      600.28      5.14 o
  -1   3  10       60.46       59.98      1.20 o
   0   3  10       22.76       29.12      0.82 o
   1   3  10       29.49       30.54      0.48 o
   2   3  10      636.17      611.78      6.12 o
   3   3  10      155.57      155.56      0.98 o
   4   3  10       87.18       86.06      1.12 o
   5   3  10       19.99       16.06      1.36 o
   6   3  10       18.33       18.22      4.28 o
  -6   4  10        8.63        7.12      0.34 o
  -3   4  10        4.56        5.78      0.69 o
  -2   4  10      231.98      250.73      5.03 o
  -1   4  10        6.51        6.11      0.40 o
   0   4  10      240.59      243.09      2.43 o
   1   4  10       12.26       10.03      0.28 o
   2   4  10      596.18      593.20      4.87 o
   3   4  10       78.16       78.46      0.79 o
   4   4  10        2.97        3.70      0.25 o
   5   4  10        0.28        0.85      0.44 o
   6   4  10      106.50       95.93     11.97 o
  -5   5  10       32.45       40.18      0.73 o
  -4   5  10       72.20       75.05      1.06 o
  -3   5  10      367.43      410.68      5.90 o
  -2   5  10       78.49       75.03      1.40 o
  -1   5  10       34.13       27.94      0.98 o
   0   5  10      382.91      382.49      4.13 o
   1   5  10       16.64       18.31      0.52 o
   2   5  10        4.86        3.16      0.22 o
   3   5  10       56.19       55.56      0.67 o
   4   5  10       42.51       41.08      1.70 o
   5   5  10       22.12       21.61      1.22 o
   6   5  10        3.22        2.44      0.26 o
  -5   6  10       59.31       63.28      0.84 o
  -4   6  10        1.23        0.92      0.33 o
  -3   6  10      223.12      253.53      4.82 o
  -2   6  10        8.22        8.30      0.61 o
  -1   6  10        0.93        1.89      0.98 o
   0   6  10       29.96       31.55      1.34 o
   1   6  10        1.67        0.37      0.39 o
   2   6  10      189.22      198.44      1.33 o
   3   6  10       50.98       67.77      0.68 o
   4   6  10       35.48       36.01      0.95 o
   5   6  10        0.13        0.37      0.69 o
   6   6  10       16.71       13.36      0.45 o
  -5   7  10        1.19        0.70      0.27 o
  -4   7  10       97.51      101.02      1.13 o
  -3   7  10      175.03      198.07      4.27 o
  -2   7  10        0.81        0.66      0.54 o
  -1   7  10       50.06       49.57      1.67 o
   0   7  10       54.47       53.70      1.27 o
   1   7  10        4.79        2.79      0.69 o
   2   7  10      231.52      255.40      1.53 o
   3   7  10      340.94      383.34      6.39 o
   4   7  10        1.60        1.54      0.26 o
   5   7  10       10.25       13.52      1.53 o
  -5   8  10       25.03       20.48      0.44 o
  -4   8  10      140.25      135.51      1.21 o
  -3   8  10       67.10       63.21      2.55 o
  -2   8  10       63.08       63.73      1.13 o
  -1   8  10       17.02       14.60      0.58 o
   0   8  10      429.58      437.09      2.33 o
   1   8  10       38.33       40.21      1.56 o
   2   8  10       24.09       13.84      0.86 o
   3   8  10       19.09       15.99      0.71 o
   4   8  10       67.53       64.54      1.67 o
   5   8  10        0.57        0.63      0.24 o
  -4   9  10        1.59        1.64      0.29 o
  -3   9  10      193.12      195.70      3.86 o
  -2   9  10        0.66       -0.60      0.60 o
  -1   9  10      123.29      128.67      1.59 o
   0   9  10        0.33        2.08      0.42 o
   1   9  10        0.37       -0.30      0.30 o
   2   9  10      200.87      241.42      8.67 o
   3   9  10      166.57      185.68      2.80 o
   4   9  10       10.80        6.54      0.28 o
   5   9  10        1.61        1.43      0.24 o
  -2  10  10      162.49      168.42      3.77 o
  -1  10  10       14.40       11.07      0.54 o
   0  10  10      112.75      115.87      1.49 o
   1  10  10       26.83       33.02      1.70 o
   2  10  10       49.80       32.57      1.07 o
   3  10  10       79.86       67.51      4.13 o
   4  10  10       11.01        7.43      0.28 o
  -2  11  10        3.94        4.76      0.86 o
  -1  11  10        8.69        6.52      0.42 o
   0  11  10        9.20        6.23      0.77 o
   1  11  10       56.31       56.67      5.38 o
   2  11  10        8.94        8.34      0.33 o
   3  11  10        3.43        2.25      0.21 o
   0  12  10       83.40       72.25      1.35 o
   1  12  10        6.48        4.73      0.26 o
   2  12  10       23.44       16.84      2.23 o
   0  -6  11        0.97        1.10      1.37 o
   1  -6  11      109.35       96.40      3.71 o
   2  -6  11      118.95       98.13      1.96 o
  -1  -5  11        9.67        7.11      1.10 o
   0  -5  11       41.16       43.47      3.98 o
   1  -5  11       12.75       11.97      0.50 o
   2  -5  11       56.12       44.46      2.54 o
   3  -5  11        1.36        0.13      0.48 o
  -1  -4  11       24.86       21.22      1.26 o
   0  -4  11       55.53       64.27      1.13 o
   1  -4  11      130.95      137.23      4.67 o
   2  -4  11        3.88        2.81      0.22 o
   3  -4  11       79.76       72.23      0.93 o
   4  -4  11       59.49       50.91      3.54 o
  -1  -3  11        5.72        5.69      1.00 o
   0  -3  11        0.84        1.97      0.61 o
   1  -3  11      116.39      113.08      1.06 o
   2  -3  11      234.12      209.37      8.83 o
   3  -3  11       58.32       56.37      2.26 o
   4  -3  11       11.46        8.10      0.84 o
  -1  -2  11      180.55      194.47      4.11 o
   0  -2  11        0.19        0.71      0.29 o
   1  -2  11       55.56       51.64      1.10 o
   2  -2  11      164.23      156.67      4.56 o
   3  -2  11       12.20       13.98      0.48 o
   4  -2  11       10.10        8.80      0.26 o
   5  -2  11       36.38       35.33      3.05 o
  -2  -1  11       33.81       25.04      1.77 o
  -1  -1  11      194.69      197.03      1.21 o
   0  -1  11      305.90      319.51      2.26 o
   1  -1  11      329.88      328.09      1.87 o
   2  -1  11        3.88        4.69      0.37 o
   3  -1  11       11.90       11.76      0.88 o
   4  -1  11      174.16      183.71      1.79 o
   5  -1  11       15.50       12.51      0.43 o
  -2   0  11      202.16      221.52      5.54 o
  -1   0  11       37.00       42.03      0.73 o
   0   0  11       46.05       51.70      0.78 o
   1   0  11      691.93      684.52      5.17 o
   2   0  11        5.48        4.22      0.28 o
   3   0  11        6.56        8.06      0.31 o
   4   0  11        5.53        5.90      0.26 o
   5   0  11       23.11       25.82      1.19 o
  -2   1  11       75.11       83.20      1.37 o
  -1   1  11      556.26      569.46      3.29 o
   0   1  11      247.58      253.27      3.69 o
   1   1  11      203.86      207.35      1.12 o
   2   1  11       25.53       28.06      0.75 o
   3   1  11        7.11        6.61      0.31 o
   4   1  11      145.92      154.33      1.59 o
   5   1  11       38.93       33.77      0.75 o
   6   1  11        1.20        0.76      0.14 o
  -3   2  11       51.78       59.34      1.37 o
  -2   2  11       22.11       17.34      1.46 o
  -1   2  11        2.45        2.20      0.34 o
   0   2  11      116.07      128.27      1.19 o
   1   2  11      275.01      268.62      1.29 o
   2   2  11      242.26      248.27      2.69 o
   3   2  11      218.59      225.72      2.62 o
   4   2  11        0.86        1.12      0.20 o
   5   2  11       48.95       54.85      4.90 o
   6   2  11        9.32        7.80      0.33 o
  -3   3  11        0.14       -0.03      0.33 o
  -2   3  11      207.79      228.35      3.55 o
  -1   3  11      283.39      297.41      1.88 o
   0   3  11       46.59       47.32      1.11 o
   1   3  11      298.57      293.50      1.49 o
   2   3  11      127.89      128.73      1.21 o
   3   3  11      343.17      369.85      2.57 o
   4   3  11      129.91      145.10      1.22 o
   5   3  11       17.62       13.45      0.65 o
   6   3  11       42.40       39.68      0.59 o
  -3   4  11       31.81       32.76      1.10 o
  -2   4  11       89.15      106.89      1.59 o
  -1   4  11       12.98       11.10      0.66 o
   0   4  11       61.60       65.36      0.87 o
   1   4  11       80.56       78.32      0.75 o
   2   4  11       24.06       21.30      0.37 o
   3   4  11      102.82      104.28      1.27 o
   4   4  11       94.27       98.08      2.83 o
   5   4  11      133.37      137.91      5.52 o
  -3   5  11      108.97      107.75      3.27 o
  -2   5  11      201.17      222.51      2.33 o
  -1   5  11      621.27      704.08      3.58 o
   0   5  11        1.32        2.88      0.50 o
   1   5  11        9.44       10.61      0.72 o
   2   5  11       48.76       50.69      0.58 o
   3   5  11      351.62      354.03      3.79 o
   4   5  11        1.89        2.17      0.25 o
   5   5  11       18.38       19.40      0.88 o
  -3   6  11       75.75       83.43      2.86 o
  -2   6  11      128.37      148.50      1.93 o
  -1   6  11       19.59       23.25      0.84 o
   0   6  11       14.31       17.23      0.59 o
   1   6  11       69.26       68.19      1.03 o
   2   6  11      141.12      145.10      1.79 o
   3   6  11       42.84       45.25      1.26 o
   4   6  11       20.38       20.50      0.75 o
   5   6  11        0.82        1.64      1.16 o
  -3   7  11        5.61        8.84      1.38 o
  -2   7  11      115.29      123.20      2.87 o
  -1   7  11       15.33       17.07      0.91 o
   0   7  11       50.98       57.86      1.09 o
   1   7  11        4.55        6.38      0.75 o
   2   7  11       12.85        9.16      0.40 o
   3   7  11        3.02        2.57      0.38 o
   4   7  11      110.21      120.41      5.13 o
   5   7  11      127.54      129.25      1.23 o
  -3   8  11       47.52       40.13      2.06 o
  -2   8  11      244.17      257.35     19.89 o
  -1   8  11       46.80       53.56      1.09 o
   0   8  11        7.37       10.13      0.43 o
   1   8  11       54.65       51.72      1.66 o
   2   8  11      216.88      224.00      3.55 o
   3   8  11       11.62       12.76      1.04 o
   4   8  11        5.97        6.15      0.70 o
   5   8  11        0.10       -0.11      0.11 o
  -3   9  11       68.74       60.52      2.14 o
  -2   9  11       50.30       52.85      2.33 o
  -1   9  11       39.06       40.42      0.93 o
   0   9  11        5.10        5.70      0.54 o
   1   9  11       17.99       20.59      1.27 o
   2   9  11      121.31      117.77      1.76 o
   3   9  11       41.80       37.92      1.89 o
   4   9  11       67.62       55.39      4.80 o
  -2  10  11       11.16       15.08      1.33 o
  -1  10  11       19.22       16.66      0.63 o
   0  10  11       60.16       63.65      2.28 o
   1  10  11        1.11        0.09      0.50 o
   2  10  11       77.88       87.58      6.62 o
   3  10  11        1.15        2.80      0.30 o
  -1  11  11      144.53      118.79     16.37 o
   0  11  11        7.39        5.70      0.38 o
   1  11  11        3.38        1.99      0.35 o
   2  11  11       45.42       33.76      1.55 o
   3  11  11       72.23       57.45      0.78 o
  -1  12  11       55.31       46.32      0.74 o
   0  12  11       11.76       11.37      1.26 o
   1  12  11       22.97       19.45      0.68 o
   0  -5  12       15.59       12.65      1.00 o
   1  -5  12       40.14       30.89      1.36 o
  -1  -4  12        3.71        4.31      0.93 o
   0  -4  12        0.06        1.22      0.69 o
   1  -4  12        9.00        9.03      1.09 o
   2  -4  12       90.88       85.97      8.95 o
  -1  -3  12        5.27        1.40      1.00 o
   0  -3  12        1.20        1.08      0.34 o
   1  -3  12        0.84        0.93      0.30 o
   2  -3  12       25.40       27.76      1.12 o
   3  -3  12        6.22        3.99      0.56 o
  -1  -2  12        5.42        7.70      1.20 o
   0  -2  12       48.44       50.44      1.08 o
   1  -2  12       15.22       16.79      1.00 o
   2  -2  12       24.83       25.08      1.21 o
   3  -2  12        2.50        2.36      0.33 o
   4  -2  12        0.29        0.41      0.15 o
  -2  -1  12       84.33       72.26      2.49 o
  -1  -1  12        3.63        3.00      0.87 o
   0  -1  12      151.49      152.89      1.64 o
   1  -1  12        3.83        3.39      0.32 o
   2  -1  12      243.16      257.87      3.82 o
   3  -1  12      131.24      123.56      5.19 o
   4  -1  12        0.52        0.22      0.53 o
  -2   0  12       77.38       84.67      1.23 o
  -1   0  12        1.66        0.32      0.43 o
   0   0  12       99.02      111.55      1.07 o
   1   0  12        3.05        2.88      0.31 o
   2   0  12      104.37      117.63      1.12 o
   3   0  12       70.39       77.28      1.44 o
   4   0  12        5.79        7.71      0.34 o
   5   0  12       14.80       12.67      0.50 o
  -2   1  12      120.98      132.51      7.78 o
  -1   1  12       20.68       21.05      0.57 o
   0   1  12      493.53      528.56      2.54 o
   1   1  12       88.42       92.91      0.99 o
   2   1  12      237.79      249.53      3.66 o
   3   1  12       23.98       24.89      0.37 o
   4   1  12       10.12       12.00      0.57 o
   5   1  12       71.48       69.57      0.62 o
  -2   2  12      101.07      123.55      8.24 o
  -1   2  12       30.50       28.68      0.62 o
   0   2  12       49.91       49.64      0.90 o
   1   2  12       50.52       49.38      0.75 o
   2   2  12      525.25      566.10      8.30 o
   3   2  12       19.75       19.86      0.71 o
   4   2  12       66.52       66.84      0.79 o
   5   2  12       12.41        9.98      0.41 o
  -2   3  12      152.36      179.43      2.01 o
  -1   3  12       37.46       37.74      1.36 o
   0   3  12        4.92        3.81      0.36 o
   1   3  12      462.23      473.64      2.26 o
   2   3  12       17.44       16.40      0.39 o
   3   3  12        7.63        7.46      0.36 o
   4   3  12        6.98        5.26      0.35 o
   5   3  12       97.38       98.80      1.82 o
  -2   4  12      158.92      187.06      1.71 o
  -1   4  12       13.39       13.28      0.87 o
   0   4  12       78.76       81.25      1.02 o
   1   4  12      411.45      466.86      2.25 o
   2   4  12      132.86      146.63      1.23 o
   3   4  12        1.00        2.00      0.39 o
   4   4  12        1.49        1.59      0.20 o
   5   4  12       21.74       18.90      0.98 o
  -3   5  12        9.83        3.47      1.41 o
  -2   5  12        1.50        3.05      0.87 o
  -1   5  12      325.82      388.05      4.01 o
   0   5  12      208.99      228.62      2.43 o
   1   5  12      170.78      174.55      1.34 o
   2   5  12      167.46      165.65      1.74 o
   3   5  12      120.56      129.68      2.03 o
   4   5  12       65.86       61.48      1.96 o
   5   5  12        9.67        6.87      0.33 o
  -3   6  12        4.47       -0.77      0.77 o
  -2   6  12       47.20       52.24      2.45 o
  -1   6  12       79.56       87.75      1.48 o
   0   6  12       24.85       21.95      1.52 o
   1   6  12      225.17      241.95      3.21 o
   2   6  12       23.12       16.01      0.93 o
   3   6  12        1.06        1.08      0.41 o
   4   6  12        7.01        3.83      0.33 o
   5   6  12       15.24       10.06      1.00 o
  -3   7  12       32.42       25.46      1.71 o
  -2   7  12      177.38      195.96      9.07 o
  -1   7  12      156.17      183.28      7.55 o
   0   7  12       13.91       14.64      1.72 o
   1   7  12      389.25      446.19      9.82 o
   2   7  12       12.60       14.79      0.43 o
   3   7  12        4.25        5.31      0.31 o
   4   7  12        5.30        2.75      0.61 o
   5   7  12        3.97        2.02      0.38 o
  -3   8  12       75.87       61.40      2.18 o
  -2   8  12        2.71        0.58      3.84 o
  -1   8  12       36.28       39.67      0.76 o
   0   8  12      132.00      131.93      3.72 o
   1   8  12        2.73        0.91      0.28 o
   2   8  12        8.82        3.36      0.69 o
   3   8  12       92.50       95.46      2.99 o
   4   8  12        5.54        3.59      0.57 o
  -3   9  12        3.35        3.89      0.98 o
  -2   9  12       47.82       45.71      1.99 o
  -1   9  12        0.15        0.06      0.38 o
   0   9  12        9.75        9.50      0.74 o
   1   9  12      110.65      130.23      4.06 o
   2   9  12       12.45        9.23      0.90 o
   3   9  12        7.05        3.66      0.43 o
  -2  10  12      138.00      146.79      2.82 o
  -1  10  12        4.03        3.78      1.01 o
   0  10  12        4.41        3.34      1.13 o
   1  10  12      110.07       83.12      1.66 o
   2  10  12        0.22        0.82      0.28 o
   3  10  12       10.02        7.06      0.37 o
  -1  11  12       29.00       21.72      1.25 o
   0  11  12       46.84       41.95      0.80 o
   1  11  12       46.40       48.59      8.52 o
   2  11  12        2.53        0.96      0.24 o
   1  -4  13       73.34       51.61      1.45 o
   0  -3  13       18.80       17.09      1.20 o
   1  -3  13       65.03       66.03      1.93 o
   2  -3  13      181.85      153.65      7.99 o
  -1  -2  13        5.97        6.72      0.99 o
   0  -2  13       31.04       32.12      1.68 o
   1  -2  13        5.33        4.67      0.83 o
   2  -2  13        8.65        7.52      0.69 o
   3  -2  13        3.25        2.68      0.61 o
  -1  -1  13       96.33      102.05      2.67 o
   0  -1  13       46.34       37.61      1.81 o
   1  -1  13       31.19       32.01      0.73 o
   2  -1  13        1.83        0.79      0.22 o
   3  -1  13      276.14      240.50      3.15 o
  -1   0  13        0.83        1.63      1.21 o
   0   0  13      106.90      113.53      1.06 o
   1   0  13       46.71       58.56      1.02 o
   2   0  13        0.74        0.68      0.24 o
   3   0  13        0.01        0.19      0.13 o
   4   0  13       10.49        8.54      1.25 o
  -2   1  13      145.00      136.65      6.42 o
  -1   1  13       25.99       27.22      1.77 o
   0   1  13        8.04        8.38      1.25 o
   1   1  13      257.03      288.58      1.65 o
   2   1  13      171.72      180.23      2.16 o
   3   1  13       61.98       59.87      1.88 o
   4   1  13        0.07        0.03      0.27 o
  -2   2  13      143.84      168.30     11.09 o
  -1   2  13        0.67        1.15      0.43 o
   0   2  13      399.29      447.05      3.34 o
   1   2  13       25.89       24.38      0.63 o
   2   2  13       27.21       24.12      0.53 o
   3   2  13       56.86       52.16      2.04 o
   4   2  13      145.53      139.50      5.72 o
  -2   3  13       65.98       83.61      1.40 o
  -1   3  13        8.50        8.45      0.81 o
   0   3  13      159.96      188.65      1.46 o
   1   3  13      171.77      190.77      1.57 o
   2   3  13      249.53      269.86      3.61 o
   3   3  13        7.58        4.79      0.20 o
   4   3  13        9.00        6.28      0.28 o
  -2   4  13        0.34        1.34      0.88 o
  -1   4  13       14.57       14.26      0.78 o
   0   4  13       71.07       82.81      1.58 o
   1   4  13      254.31      282.50      1.65 o
   2   4  13      142.92      164.96      1.78 o
   3   4  13       51.02       50.60      2.78 o
   4   4  13       65.28       68.00      0.63 o
  -2   5  13       25.56       30.21      2.40 o
  -1   5  13       28.16       30.39      0.93 o
   0   5  13      139.70      146.31      7.43 o
   1   5  13      121.01      145.44      2.95 o
   2   5  13       84.67       93.63      1.28 o
   3   5  13       99.74       93.32      2.80 o
   4   5  13       14.37       14.91      0.46 o
  -2   6  13       21.27       22.86      0.79 o
  -1   6  13       10.41        7.10      0.54 o
   0   6  13        0.93        0.98      0.46 o
   1   6  13       66.93       70.90      1.70 o
   2   6  13      250.12      270.98      2.16 o
   3   6  13        2.92        2.31      0.28 o
   4   6  13       87.24       86.82      2.31 o
  -2   7  13       24.19       21.96      3.26 o
  -1   7  13      138.49      157.46      1.74 o
   0   7  13       23.03       26.40      1.65 o
   1   7  13       12.36       13.80      0.57 o
   2   7  13      184.84      204.21      2.22 o
   3   7  13       56.58       54.68      1.34 o
   4   7  13       68.03       68.45      1.89 o
  -2   8  13        1.54        1.99      0.80 o
  -1   8  13       18.15       15.84      1.50 o
   0   8  13        0.72        1.42      0.38 o
   1   8  13       64.04       73.21      3.65 o
   2   8  13       18.88       23.87      1.54 o
   3   8  13       45.00       27.86      1.10 o
  -2   9  13        3.16        3.32      0.85 o
  -1   9  13        7.27        6.28      0.40 o
   0   9  13        7.21        8.51      0.68 o
   1   9  13       46.40       53.32      1.41 o
   2   9  13      122.32      108.99     10.38 o
   3   9  13       29.18       25.69      1.69 o
  -2  10  13        2.55        2.07      0.71 o
  -1  10  13      118.59      118.77      2.50 o
   0  10  13        2.39        1.97      1.03 o
   1  10  13        8.44        8.15      0.64 o
   2  10  13       34.57       28.53      0.60 o
   0  11  13       54.33       40.75      1.34 o
   0  -2  14       50.97       39.52      1.43 o
   1  -2  14       15.57        8.97      0.93 o
  -1  -1  14      178.63      138.64      2.51 o
   0  -1  14      217.69      235.48      3.51 o
   1  -1  14       23.75       19.46      0.51 o
   2  -1  14        0.06       -0.08      0.24 o
  -1   0  14        3.81        4.36      1.04 o
   0   0  14      174.19      166.13      6.46 o
   1   0  14      100.44       96.56      4.79 o
   2   0  14       44.79       43.59      1.20 o
   3   0  14        0.31        0.02      0.21 o
  -1   1  14      484.39      502.61     17.94 o
   0   1  14        0.80        0.92      0.23 o
   1   1  14        0.09       -0.22      0.47 o
   2   1  14        0.28        0.64      0.20 o
   3   1  14      127.27      128.83      1.61 o
  -2   2  14        0.10       -0.92     10.08 o
  -1   2  14      167.82      205.94      2.98 o
   0   2  14       41.88       53.17      2.21 o
   1   2  14        4.42        5.78      0.32 o
   2   2  14        0.23        0.76      0.21 o
   3   2  14        2.15        2.04      0.20 o
  -2   3  14      129.75      128.48      6.67 o
  -1   3  14       45.37       50.90      1.06 o
   0   3  14       36.55       37.75      1.48 o
   1   3  14       21.62       20.18      0.68 o
   2   3  14       16.34       16.32      0.52 o
   3   3  14      145.69      147.15      8.36 o
   4   3  14        0.07       -0.11      1.04 o
  -2   4  14       12.47       17.71      2.05 o
  -1   4  14      102.80      126.33      1.36 o
   0   4  14       20.10       20.11      0.96 o
   1   4  14       37.31       41.56      1.44 o
   2   4  14       16.36       18.91      1.55 o
   3   4  14      179.48      170.08     10.35 o
   4   4  14       55.07       43.91      1.54 o
  -2   5  14       82.65       92.66     10.82 o
  -1   5  14        2.47        3.52      0.45 o
   0   5  14       54.44       52.93      3.35 o
   1   5  14      108.02      113.47      3.73 o
   2   5  14      121.68      129.61      1.32 o
   3   5  14      128.08      128.75      3.29 o
   4   5  14       23.48       16.55      1.03 o
  -2   6  14       25.48       20.92      1.43 o
  -1   6  14        2.62        3.37      0.39 o
   0   6  14       23.80       28.41      0.92 o
   1   6  14       61.70       66.51      1.35 o
   2   6  14        0.38       -0.16      0.19 o
   3   6  14      233.82      213.72      7.08 o
  -2   7  14        0.07        3.41      0.91 o
  -1   7  14        3.05        2.59      0.26 o
   0   7  14       65.40       78.56      1.12 o
   1   7  14       73.48       78.92      1.57 o
   2   7  14       46.83       48.63      1.97 o
   3   7  14       89.66       79.83      1.98 o
  -2   8  14       11.92        8.27      1.03 o
  -1   8  14       19.93       16.70      0.54 o
   0   8  14       25.44       22.40      0.56 o
   1   8  14       13.66        7.41      0.30 o
   2   8  14       41.63       24.46      0.97 o
  -1   9  14        0.55        0.65      0.60 o
   0   9  14        0.93        0.18      0.63 o
   1   9  14       82.55       83.96      9.98 o
   2   9  14        9.51        7.48      0.38 o
   0  10  14        0.53       -0.52      1.68 o
   0   0  15       13.71       12.80      0.99 o
   1   0  15       62.24       57.79      2.52 o
  -1   1  15       10.46        9.92      1.53 o
   0   1  15        6.73        6.13      0.80 o
   1   1  15      185.08      179.30      2.07 o
   2   1  15        7.09        6.83      0.33 o
  -1   2  15       12.80        9.44      1.01 o
   0   2  15       15.83       16.68      0.69 o
   1   2  15      147.14      160.69      2.82 o
   2   2  15       12.55        9.39      0.39 o
  -1   3  15        1.96        1.69      0.72 o
   0   3  15       86.60       98.83      1.13 o
   1   3  15       38.63       40.86      0.75 o
   2   3  15       29.34       24.73      1.19 o
  -1   4  15        5.99        4.31      0.40 o
   0   4  15       88.99       98.03      1.16 o
   1   4  15      202.64      218.69      9.96 o
   2   4  15       46.72       49.57      1.94 o
  -1   5  15      106.68      117.47      6.23 o
   0   5  15       35.80       34.57      0.75 o
   1   5  15        0.80        0.50      0.77 o
   2   5  15      166.06      155.18      1.85 o
  -1   6  15       20.02       19.32      1.22 o
   0   6  15       57.93       60.68      0.90 o
   1   6  15       98.52      110.41      4.32 o
   2   6  15        6.72        5.52      0.32 o
  -1   7  15        1.41        0.49      0.21 o
   0   7  15       23.16       20.67      0.55 o
   1   7  15       53.14       46.78      0.72 o
   0   8  15        5.12        3.23      0.81 o
   1   8  15       36.89       32.49      3.26 o
 
